# Supplementary material for: S-Benzyl­thio­uronium 3-nitro­benzene­sulfonate
Source: Acta Crystallogr Sect E Struct Rep Online. 2008 Jun 7;64(Pt 7):o1195–6. doi: 10.1107/S1600536808016115 (PMC2961859; doi:10.1107/S1600536808016115)
Supplement: Supplementary file 1 [file e-64-o1195-sup1.cif]

##############################################################################
###                                                                        ###
###        Electronic paper (Acta Crystallographica Section E)             ###
###                                                                        ###
##############################################################################
#                                                                            #
# This CIF contains the data in a paper accepted for publication in Acta     #
# Crystallographica Section E. It conforms to the requirements of Notes      #
# for Authors for Section E, and has been peer reviewed under the auspices   #
# of the IUCr Commission on Journals.                                        #
#                                                                            #
# Full details of the Crystallographic Information File format               #
# are given in the paper "The Crystallographic Information File (CIF):       #
# a New Standard Archive File for Crystallography" by S. R. Hall, F. H.      #
# Allen and I. D. Brown [Acta Cryst. (1991), A47, 655-685].                  #
#                                                                            #
# The current version of the core CIF dictionary is obtainable from          #
# ftp://ftp.iucr.org/pub/cif_core.dic. The current version number is 2.4.    #
#                                                                            #
# Software is freely available for graphical display of the structure(s) in  #
# this CIF.  For information consult the CIF home page http://www.iucr.org/  #
# cif/home.html                                                              #
#                                                                            #
# This file may be used for bona fide research purposes within the           #
# scientific community so long as proper attribution is given to the journal # 
# article from which it was obtained.                                        #
#                                                                            #
##############################################################################
                                             
data_global
_audit_creation_method     'form.cif (version 2.0)'
_journal_data_validation_number     ?
_journal_date_recd_electronic     2008-05-09
_journal_date_accepted     2008-05-28
_journal_name_full     'Acta Crystallographica, Section E'
_journal_year     2008
_journal_volume     64
_journal_issue      7
_journal_page_first     o1195
_journal_page_last     o1196
_journal_paper_category     QO
_journal_coeditor_code     SU2055
_publ_contact_author_name     'Professor Fun, Hoong-Kun'
_publ_contact_author_address
;
X-ray Crystallography Unit
School of Physics
Universiti Sains Malaysia
11800 USM, Penang
Malaysia
;
_publ_contact_author_email     hkfun@usm.my
_publ_contact_author_fax     '604 6579150'
_publ_contact_author_phone     '604 6533652'
_publ_section_title
;
<i>S</i>-Benzylthiouronium 3-nitrobenzenesulfonate
;
loop_
    _publ_author_name
    _publ_author_footnote
    _publ_author_address
    'Hoong-Kun Fun' .
;
X-ray Crystallography Unit
School of Physics
Universiti Sains Malaysia
11800 USM, Penang
Malaysia
;
    'Samuel Robinson Jebas'
;
Permanent address: Department of Physics, Karunya University, Karunya Nagar,
Coimbatore 641 114, India.
;
;
X-ray Crystallography Unit
School of Physics
Universiti Sains Malaysia
11800 USM, Penang
Malaysia
;
    'Ibrahim Abdul Razak' .
;
X-ray Crystallography Unit
School of Physics
Universiti Sains Malaysia
11800 USM, Penang
Malaysia
;
    'Deepak D'Silva, E.' .
;
Department of Studies in Physics
Mangalore University
Mangalagangotri
Mangalore 574 199
India
;
    'Patil, P. S.' .
;
Department of Studies in Physics
Mangalore University
Mangalagangotri
Mangalore 574 199
India
;
    'Dharmaprakash, S. M.' .
;
Department of Studies in Physics
Mangalore University
Mangalagangotri
Mangalore 574 199
India
;
data_I
_audit_creation_method     SHELXL97
_chemical_name_systematic
;
(5-Methylpyrazine-2-carboxylato)diphenyltin(IV)
;
_chemical_name_common     ?
_chemical_formula_moiety     'C8 H11 N2 S + , C6 H4 N O5 S -'
_chemical_formula_sum     'C14 H15 N3 O5 S2'
_chemical_formula_iupac     'C8 H11 N2 S + , C6 H4 N O5 S -'
_chemical_formula_weight     369.41
_chemical_melting_point     ?
_symmetry_cell_setting     triclinic
_symmetry_space_group_name_H-M     'P 1'
_symmetry_space_group_name_Hall     'P 1'
loop_
    _symmetry_equiv_pos_as_xyz
    'x, y, z'
_cell_length_a     6.03970(10)
_cell_length_b     7.78560(10)
_cell_length_c     17.4680(2)
_cell_angle_alpha     81.3660(10)
_cell_angle_beta     89.3220(10)
_cell_angle_gamma     87.0570(10)
_cell_volume     811.006(19)
_cell_formula_units_Z     2
_cell_measurement_reflns_used     4354
_cell_measurement_theta_min     2.83
_cell_measurement_theta_max     34.62
_cell_measurement_temperature     100.00(10)
_exptl_crystal_description     plate
_exptl_crystal_colour     colourless
_exptl_crystal_size_max     0.32
_exptl_crystal_size_mid     0.19
_exptl_crystal_size_min     0.04
_exptl_crystal_density_diffrn     1.513
_exptl_crystal_density_meas     ?
_exptl_crystal_density_method     'not measured'
_exptl_crystal_F_000     384
_exptl_absorpt_coefficient_mu     0.359
_exptl_absorpt_correction_type     multi-scan
_exptl_absorpt_process_details     '(SADABS; Bruker, 2005)'
_exptl_absorpt_correction_T_min     0.8938
_exptl_absorpt_correction_T_max     0.9858
_exptl_special_details
;
The data was collected with the Oxford Cyrosystem Cobra low-temperature
attachment.
;
_diffrn_ambient_temperature     100.00(10)
_diffrn_radiation_type     MoK\a
_diffrn_radiation_wavelength     0.71073
_diffrn_radiation_source     'fine-focus sealed tube'
_diffrn_radiation_monochromator     graphite
_diffrn_measurement_device_type     'Bruker SMART APEXII CCD area-detector'
_diffrn_measurement_method     '\f and \w'
_diffrn_detector_area_resol_mean     .
_diffrn_reflns_number     19026
_diffrn_reflns_av_R_equivalents     0.0428
_diffrn_reflns_av_sigmaI/netI     0.0694
_diffrn_reflns_theta_min     1.18
_diffrn_reflns_theta_max     30.08
_diffrn_reflns_theta_full     30.08
_diffrn_measured_fraction_theta_max     0.999
_diffrn_measured_fraction_theta_full     0.999
_diffrn_reflns_limit_h_min     -7
_diffrn_reflns_limit_h_max     8
_diffrn_reflns_limit_k_min     -10
_diffrn_reflns_limit_k_max     10
_diffrn_reflns_limit_l_min     -24
_diffrn_reflns_limit_l_max     24
_diffrn_standards_number     0
_diffrn_standards_interval_count     .
_diffrn_standards_interval_time     .
_diffrn_standards_decay_%     ?
_refine_special_details
;
Refinement of <i>F</i>^2^ against ALL reflections. The weighted <i>R</i>-factor
<i>wR</i> and goodness of fit <i>S</i> are based on <i>F</i>^2^, conventional
<i>R</i>-factors <i>R</i> are based on <i>F</i>, with <i>F</i> set to zero for
negative <i>F</i>^2^. The threshold expression of <i>F</i>^2^ >
\s(<i>F</i>^2^) is used only for calculating <i>R</i>-factors(gt) <i>etc</i>.
and is not relevant to the choice of reflections for refinement.
<i>R</i>-factors based on <i>F</i>^2^ are statistically about twice as large
as those based on <i>F</i>, and <i>R</i>- factors based on ALL data will be
even larger.
;
_reflns_number_total     8874
_reflns_number_gt     7378
_reflns_threshold_expression     I>2\s(I)
_refine_ls_structure_factor_coef     Fsqd
_refine_ls_matrix_type     full
_refine_ls_R_factor_all     0.0567
_refine_ls_R_factor_gt     0.0437
_refine_ls_wR_factor_gt     0.0924
_refine_ls_wR_factor_ref     0.1123
_refine_ls_goodness_of_fit_ref     1.034
_refine_ls_restrained_S_all     1.034
_refine_ls_number_reflns     8874
_refine_ls_number_parameters     433
_refine_ls_number_restraints     3
_refine_ls_hydrogen_treatment     constr
_refine_ls_weighting_scheme     calc
_refine_ls_weighting_details
               'calc w = 1/[\s^2^(Fo^2^)+(0.0534P)^2^] where P=(Fo^2^+2Fc^2^)/3'
_atom_sites_solution_hydrogens     geom
_atom_sites_solution_primary     direct
_atom_sites_solution_secondary     difmap
_refine_ls_shift/su_max     0.000
_refine_ls_shift/su_mean     0.000
_refine_diff_density_max     0.376
_refine_diff_density_min     -0.324
_refine_ls_extinction_method     none
_refine_ls_extinction_coef     ?
_refine_ls_abs_structure_details
                                    'Flack (1983), with how many Friedel pairs?'
_refine_ls_abs_structure_Flack     -0.03(5)
loop_
    _atom_type_symbol
    _atom_type_description
    _atom_type_scat_dispersion_real
    _atom_type_scat_dispersion_imag
    _atom_type_scat_source
    'C' 'C' 0.0033 0.0016
                         'International Tables Vol C Tables 4.2.6.8 and 6.1.1.4'
    'H' 'H' 0.0000 0.0000
                         'International Tables Vol C Tables 4.2.6.8 and 6.1.1.4'
    'N' 'N' 0.0061 0.0033
                         'International Tables Vol C Tables 4.2.6.8 and 6.1.1.4'
    'O' 'O' 0.0106 0.0060
                         'International Tables Vol C Tables 4.2.6.8 and 6.1.1.4'
    'S' 'S' 0.1246 0.1234
                         'International Tables Vol C Tables 4.2.6.8 and 6.1.1.4'
_computing_data_collection     'APEX2 (Bruker, 2005)'
_computing_cell_refinement     'APEX2 (Bruker, 2005)'
_computing_data_reduction     'SAINT (Bruker, 2005)'
_computing_structure_solution     'SHELXTL (Sheldrick, 2008)'
_computing_structure_refinement     'SHELXTL (Sheldrick, 2008)'
_computing_molecular_graphics     'SHELXTL (Sheldrick, 2008)'
_computing_publication_material
;
SHELXTL (Sheldrick, 2008) and PLATON (Spek, 2003)
;
loop_
    _atom_site_type_symbol
    _atom_site_label
    _atom_site_fract_x
    _atom_site_fract_y
    _atom_site_fract_z
    _atom_site_U_iso_or_equiv
    _atom_site_adp_type
    _atom_site_calc_flag
    _atom_site_refinement_flags
    _atom_site_occupancy
    _atom_site_disorder_assembly
    _atom_site_disorder_group
    S S1 0.37546(10) 0.53723(8) 0.82205(4) 0.01444(14) Uani d . 1 . .
    O O1 0.4811(4) 0.4607(3) 0.47221(12) 0.0252(5) Uani d . 1 . .
    O O2 0.1931(4) 0.4114(3) 0.54531(12) 0.0241(5) Uani d . 1 . .
    O O3 0.4577(3) 0.3635(3) 0.85663(11) 0.0180(4) Uani d . 1 . .
    O O4 0.1377(3) 0.5430(3) 0.80849(11) 0.0184(4) Uani d . 1 . .
    O O5 0.4448(3) 0.6737(3) 0.86311(12) 0.0206(4) Uani d . 1 . .
    N N1 0.3820(4) 0.4617(3) 0.53419(14) 0.0193(5) Uani d . 1 . .
    C C1 0.4988(4) 0.5723(3) 0.72854(15) 0.0147(5) Uani d . 1 . .
    C C2 0.7020(4) 0.6478(4) 0.71677(16) 0.0167(5) Uani d . 1 . .
    H H2A 0.7710 0.6903 0.7569 0.020 Uiso calc R 1 . .
    C C3 0.8017(5) 0.6590(4) 0.64337(18) 0.0207(6) Uani d . 1 . .
    H H3A 0.9384 0.7085 0.6351 0.025 Uiso calc R 1 . .
    C C4 0.7004(5) 0.5977(4) 0.58323(17) 0.0184(6) Uani d . 1 . .
    H H4A 0.7673 0.6044 0.5347 0.022 Uiso calc R 1 . .
    C C5 0.4953(5) 0.5255(4) 0.59719(16) 0.0163(5) Uani d . 1 . .
    C C6 0.3912(5) 0.5112(3) 0.66886(15) 0.0154(5) Uani d . 1 . .
    H H6A 0.2539 0.4623 0.6767 0.018 Uiso calc R 1 . .
    S S2 0.31950(11) -0.08507(8) 0.41082(4) 0.01834(15) Uani d . 1 . .
    O O6 0.5275(5) 0.1046(3) 0.73759(13) 0.0379(6) Uani d . 1 . .
    O O7 0.2256(5) 0.0097(4) 0.69863(14) 0.0493(8) Uani d . 1 . .
    O O8 0.1789(4) 0.0611(3) 0.37490(12) 0.0231(5) Uani d . 1 . .
    O O9 0.4738(4) -0.1484(3) 0.35681(13) 0.0301(5) Uani d . 1 . .
    O O10 0.1907(4) -0.2203(3) 0.45482(13) 0.0282(5) Uani d . 1 . .
    N N2 0.4156(5) 0.0558(4) 0.68796(15) 0.0285(6) Uani d . 1 . .
    C C7 0.4798(5) -0.0078(4) 0.48202(16) 0.0168(5) Uani d . 1 . .
    C C8 0.3892(5) -0.0087(4) 0.55576(17) 0.0185(6) Uani d . 1 . .
    H H8A 0.2493 -0.0502 0.5677 0.022 Uiso calc R 1 . .
    C C9 0.5124(5) 0.0534(4) 0.61044(17) 0.0215(6) Uani d . 1 . .
    C C10 0.7218(5) 0.1167(4) 0.59464(18) 0.0227(6) Uani d . 1 . .
    H H10A 0.8017 0.1578 0.6327 0.027 Uiso calc R 1 . .
    C C11 0.8082(5) 0.1169(4) 0.52112(19) 0.0239(6) Uani d . 1 . .
    H H11A 0.9479 0.1590 0.5094 0.029 Uiso calc R 1 . .
    C C12 0.6880(5) 0.0546(4) 0.46421(17) 0.0195(6) Uani d . 1 . .
    H H12A 0.7471 0.0549 0.4148 0.023 Uiso calc R 1 . .
    S S3 0.77990(11) 0.92863(9) 0.89784(5) 0.02185(17) Uani d . 1 . .
    N N3 0.9177(4) 1.2377(3) 0.85658(14) 0.0211(5) Uani d . 1 . .
    H H1N3 1.0112 1.3173 0.8448 0.025 Uiso calc R 1 . .
    H H2N3 0.7778 1.2643 0.8544 0.025 Uiso calc R 1 . .
    N N4 1.1997(4) 1.0283(3) 0.88215(14) 0.0199(5) Uani d . 1 . .
    H H1N4 1.2973 1.1048 0.8708 0.024 Uiso calc R 1 . .
    H H2N4 1.2408 0.9209 0.8963 0.024 Uiso calc R 1 . .
    C C13 0.8638(5) 0.8126(4) 1.08658(18) 0.0229(6) Uani d . 1 . .
    H H13A 0.7231 0.8611 1.0730 0.027 Uiso calc R 1 . .
    C C14 0.9388(6) 0.8053(4) 1.16156(19) 0.0292(7) Uani d . 1 . .
    H H14A 0.8479 0.8490 1.1982 0.035 Uiso calc R 1 . .
    C C15 1.1470(6) 0.7337(4) 1.18259(18) 0.0294(7) Uani d . 1 . .
    H H15A 1.1961 0.7290 1.2332 0.035 Uiso calc R 1 . .
    C C16 1.2827(6) 0.6688(4) 1.12789(19) 0.0274(7) Uani d . 1 . .
    H H16A 1.4234 0.6208 1.1417 0.033 Uiso calc R 1 . .
    C C17 1.2086(5) 0.6754(4) 1.05282(17) 0.0217(6) Uani d . 1 . .
    H H17A 1.3000 0.6312 1.0164 0.026 Uiso calc R 1 . .
    C C18 0.9993(5) 0.7473(4) 1.03121(17) 0.0178(6) Uani d . 1 . .
    C C19 0.9156(5) 0.7358(4) 0.95108(18) 0.0216(6) Uani d . 1 . .
    H H19A 0.8127 0.6432 0.9556 0.026 Uiso calc R 1 . .
    H H19B 1.0406 0.7015 0.9204 0.026 Uiso calc R 1 . .
    C C20 0.9890(5) 1.0752(4) 0.87791(15) 0.0165(5) Uani d . 1 . .
    S S4 0.70823(11) 0.42238(9) 0.29521(4) 0.02029(15) Uani d . 1 . .
    N N5 0.8675(4) 0.6477(3) 0.37270(14) 0.0205(5) Uani d . 1 . .
    H H1N5 0.9647 0.6932 0.3980 0.025 Uiso calc R 1 . .
    H H2N5 0.7379 0.6980 0.3650 0.025 Uiso calc R 1 . .
    N N6 1.1136(4) 0.4218(3) 0.35682(14) 0.0209(5) Uani d . 1 . .
    H H1N6 1.2132 0.4650 0.3819 0.025 Uiso calc R 1 . .
    H H2N6 1.1425 0.3262 0.3388 0.025 Uiso calc R 1 . .
    C C21 0.7614(5) 0.3251(4) 0.09917(17) 0.0211(6) Uani d . 1 . .
    H H21A 0.8905 0.3852 0.0900 0.025 Uiso calc R 1 . .
    C C22 0.6228(5) 0.3107(4) 0.03818(17) 0.0241(6) Uani d . 1 . .
    H H22A 0.6595 0.3609 -0.0118 0.029 Uiso calc R 1 . .
    C C23 0.4305(5) 0.2224(4) 0.05098(18) 0.0258(7) Uani d . 1 . .
    H H23A 0.3378 0.2128 0.0099 0.031 Uiso calc R 1 . .
    C C24 0.3766(5) 0.1484(4) 0.12517(19) 0.0266(7) Uani d . 1 . .
    H H24A 0.2463 0.0897 0.1341 0.032 Uiso calc R 1 . .
    C C25 0.5157(5) 0.1608(4) 0.18650(17) 0.0228(6) Uani d . 1 . .
    H H25A 0.4794 0.1091 0.2362 0.027 Uiso calc R 1 . .
    C C26 0.7088(5) 0.2503(4) 0.17390(16) 0.0180(6) Uani d . 1 . .
    C C27 0.8588(5) 0.2713(4) 0.23962(17) 0.0242(6) Uani d . 1 . .
    H H27A 0.9976 0.3182 0.2200 0.029 Uiso calc R 1 . .
    H H27B 0.8905 0.1601 0.2718 0.029 Uiso calc R 1 . .
    C C28 0.9169(5) 0.5019(4) 0.34598(16) 0.0175(6) Uani d . 1 . .
loop_
    _atom_site_aniso_label
    _atom_site_aniso_U_11
    _atom_site_aniso_U_22
    _atom_site_aniso_U_33
    _atom_site_aniso_U_12
    _atom_site_aniso_U_13
    _atom_site_aniso_U_23
    S1 0.0132(3) 0.0156(3) 0.0147(3) -0.0010(2) -0.0006(2) -0.0028(2)
    O1 0.0274(12) 0.0322(12) 0.0163(10) 0.0034(9) 0.0009(9) -0.0061(9)
    O2 0.0218(11) 0.0285(12) 0.0236(11) -0.0070(9) -0.0016(9) -0.0066(9)
    O3 0.0197(10) 0.0164(10) 0.0169(9) 0.0018(8) -0.0002(8) 0.0000(8)
    O4 0.0138(10) 0.0201(10) 0.0209(10) -0.0010(8) 0.0001(8) -0.0019(8)
    O5 0.0202(10) 0.0223(10) 0.0222(10) -0.0061(8) 0.0008(8) -0.0111(8)
    N1 0.0229(14) 0.0157(12) 0.0188(12) 0.0024(10) -0.0025(10) -0.0019(9)
    C1 0.0144(13) 0.0126(13) 0.0167(13) 0.0009(10) -0.0022(10) -0.0018(10)
    C2 0.0130(13) 0.0167(13) 0.0199(13) -0.0007(10) -0.0032(10) -0.0012(11)
    C3 0.0128(13) 0.0199(14) 0.0273(15) -0.0018(10) 0.0006(11) 0.0034(12)
    C4 0.0167(14) 0.0195(14) 0.0182(13) 0.0018(11) 0.0020(11) -0.0008(11)
    C5 0.0176(13) 0.0149(13) 0.0166(12) 0.0015(10) -0.0048(10) -0.0031(10)
    C6 0.0141(13) 0.0144(13) 0.0170(13) -0.0010(10) -0.0017(10) -0.0002(10)
    S2 0.0198(4) 0.0174(3) 0.0176(3) 0.0013(3) -0.0044(3) -0.0023(3)
    O6 0.0591(18) 0.0348(14) 0.0216(12) -0.0018(12) -0.0106(11) -0.0094(10)
    O7 0.0337(15) 0.092(2) 0.0243(13) -0.0050(15) 0.0061(11) -0.0138(14)
    O8 0.0235(11) 0.0209(11) 0.0232(10) 0.0045(8) -0.0055(9) 0.0004(9)
    O9 0.0310(13) 0.0378(13) 0.0224(11) 0.0120(10) -0.0038(9) -0.0118(10)
    O10 0.0330(13) 0.0221(11) 0.0284(11) -0.0104(9) -0.0110(10) 0.0035(9)
    N2 0.0390(18) 0.0263(14) 0.0199(13) 0.0067(12) -0.0021(12) -0.0052(11)
    C7 0.0169(14) 0.0150(13) 0.0175(13) 0.0034(10) -0.0031(10) -0.0003(10)
    C8 0.0172(14) 0.0171(13) 0.0205(13) 0.0024(11) -0.0019(11) -0.0019(11)
    C9 0.0232(16) 0.0201(15) 0.0206(14) 0.0059(11) -0.0056(11) -0.0036(11)
    C10 0.0206(15) 0.0202(15) 0.0276(15) 0.0037(11) -0.0091(12) -0.0055(12)
    C11 0.0149(14) 0.0199(15) 0.0363(17) -0.0018(11) -0.0032(12) -0.0021(13)
    C12 0.0178(14) 0.0164(14) 0.0235(14) 0.0011(11) -0.0009(11) -0.0013(11)
    S3 0.0150(4) 0.0199(4) 0.0292(4) -0.0045(3) -0.0034(3) 0.0025(3)
    N3 0.0147(12) 0.0189(12) 0.0294(13) -0.0045(9) -0.0001(10) -0.0012(10)
    N4 0.0142(12) 0.0211(13) 0.0241(12) -0.0025(9) 0.0002(10) -0.0016(10)
    C13 0.0206(15) 0.0208(15) 0.0268(15) -0.0007(11) 0.0053(12) -0.0024(12)
    C14 0.0363(19) 0.0219(16) 0.0287(16) -0.0027(13) 0.0097(14) -0.0010(13)
    C15 0.038(2) 0.0278(18) 0.0200(15) -0.0090(14) -0.0013(13) 0.0053(13)
    C16 0.0228(16) 0.0265(17) 0.0298(17) -0.0019(12) -0.0054(13) 0.0067(13)
    C17 0.0192(15) 0.0220(15) 0.0224(14) 0.0022(11) 0.0039(12) -0.0002(12)
    C18 0.0176(14) 0.0130(13) 0.0224(14) -0.0041(10) 0.0024(11) -0.0004(11)
    C19 0.0195(15) 0.0150(14) 0.0298(16) -0.0016(11) 0.0014(12) -0.0017(12)
    C20 0.0156(13) 0.0207(14) 0.0136(12) -0.0031(10) 0.0007(10) -0.0027(10)
    S4 0.0170(4) 0.0252(4) 0.0202(3) -0.0003(3) -0.0022(3) -0.0082(3)
    N5 0.0177(12) 0.0222(13) 0.0228(12) -0.0013(9) -0.0009(10) -0.0067(10)
    N6 0.0187(13) 0.0233(13) 0.0212(12) 0.0006(10) -0.0056(10) -0.0050(10)
    C21 0.0222(15) 0.0188(14) 0.0224(14) -0.0025(11) 0.0019(12) -0.0027(12)
    C22 0.0329(18) 0.0236(16) 0.0157(13) -0.0003(13) -0.0014(12) -0.0027(12)
    C23 0.0283(17) 0.0249(16) 0.0265(16) 0.0023(13) -0.0125(13) -0.0116(13)
    C24 0.0242(16) 0.0241(16) 0.0335(17) -0.0064(12) -0.0009(13) -0.0087(13)
    C25 0.0269(16) 0.0221(15) 0.0185(14) -0.0005(12) 0.0036(12) -0.0001(12)
    C26 0.0215(15) 0.0182(14) 0.0149(12) 0.0013(11) -0.0023(11) -0.0047(11)
    C27 0.0256(16) 0.0286(16) 0.0197(14) 0.0069(12) -0.0035(12) -0.0103(12)
    C28 0.0163(14) 0.0215(15) 0.0144(12) -0.0026(11) 0.0008(11) -0.0011(11)
_geom_special_details
;
All e.s.d.'s (except the e.s.d. in the dihedral angle between two l.s. planes)
are estimated using the full covariance matrix. The cell e.s.d.'s are taken
into account individually in the estimation of e.s.d.'s in distances, angles
and torsion angles; correlations between e.s.d.'s in cell parameters are only
used when they are defined by crystal symmetry. An approximate (isotropic)
treatment of cell e.s.d.'s is used for estimating e.s.d.'s involving l.s.
planes.
;
loop_
    _geom_bond_atom_site_label_1
    _geom_bond_atom_site_label_2
    _geom_bond_site_symmetry_2
    _geom_bond_distance
    _geom_bond_publ_flag
    S1 O5 . 1.449(2) ?
    S1 O4 . 1.456(2) ?
    S1 O3 . 1.461(2) ?
    S1 C1 . 1.776(3) ?
    O1 N1 . 1.232(3) ?
    O2 N1 . 1.229(3) ?
    N1 C5 . 1.464(4) ?
    C1 C2 . 1.388(4) ?
    C1 C6 . 1.390(4) ?
    C2 C3 . 1.403(4) ?
    C2 H2A . 0.9300 ?
    C3 C4 . 1.379(4) ?
    C3 H3A . 0.9300 ?
    C4 C5 . 1.390(4) ?
    C4 H4A . 0.9300 ?
    C5 C6 . 1.386(4) ?
    C6 H6A . 0.9300 ?
    S2 O9 . 1.440(2) ?
    S2 O8 . 1.452(2) ?
    S2 O10 . 1.460(2) ?
    S2 C7 . 1.778(3) ?
    O6 N2 . 1.222(4) ?
    O7 N2 . 1.224(4) ?
    N2 C9 . 1.471(4) ?
    C7 C12 . 1.386(4) ?
    C7 C8 . 1.393(4) ?
    C8 C9 . 1.376(4) ?
    C8 H8A . 0.9300 ?
    C9 C10 . 1.390(4) ?
    C10 C11 . 1.380(5) ?
    C10 H10A . 0.9300 ?
    C11 C12 . 1.396(4) ?
    C11 H11A . 0.9300 ?
    C12 H12A . 0.9300 ?
    S3 C20 . 1.742(3) ?
    S3 C19 . 1.806(3) ?
    N3 C20 . 1.316(4) ?
    N3 H1N3 . 0.8600 ?
    N3 H2N3 . 0.8600 ?
    N4 C20 . 1.306(4) ?
    N4 H1N4 . 0.8600 ?
    N4 H2N4 . 0.8600 ?
    C13 C14 . 1.383(5) ?
    C13 C18 . 1.396(4) ?
    C13 H13A . 0.9300 ?
    C14 C15 . 1.380(5) ?
    C14 H14A . 0.9300 ?
    C15 C16 . 1.387(5) ?
    C15 H15A . 0.9300 ?
    C16 C17 . 1.383(4) ?
    C16 H16A . 0.9300 ?
    C17 C18 . 1.389(4) ?
    C17 H17A . 0.9300 ?
    C18 C19 . 1.510(4) ?
    C19 H19A . 0.9700 ?
    C19 H19B . 0.9700 ?
    S4 C28 . 1.740(3) ?
    S4 C27 . 1.835(3) ?
    N5 C28 . 1.310(4) ?
    N5 H1N5 . 0.8600 ?
    N5 H2N5 . 0.8600 ?
    N6 C28 . 1.315(4) ?
    N6 H1N6 . 0.8600 ?
    N6 H2N6 . 0.8600 ?
    C21 C22 . 1.384(4) ?
    C21 C26 . 1.387(4) ?
    C21 H21A . 0.9300 ?
    C22 C23 . 1.379(5) ?
    C22 H22A . 0.9300 ?
    C23 C24 . 1.379(4) ?
    C23 H23A . 0.9300 ?
    C24 C25 . 1.387(4) ?
    C24 H24A . 0.9300 ?
    C25 C26 . 1.388(4) ?
    C25 H25A . 0.9300 ?
    C26 C27 . 1.504(4) ?
    C27 H27A . 0.9700 ?
    C27 H27B . 0.9700 ?
loop_
    _geom_angle_atom_site_label_1
    _geom_angle_atom_site_label_2
    _geom_angle_atom_site_label_3
    _geom_angle_site_symmetry_1
    _geom_angle_site_symmetry_3
    _geom_angle
    _geom_angle_publ_flag
    O5 S1 O4 . . 113.68(12) ?
    O5 S1 O3 . . 113.38(12) ?
    O4 S1 O3 . . 111.39(12) ?
    O5 S1 C1 . . 107.07(12) ?
    O4 S1 C1 . . 105.35(12) ?
    O3 S1 C1 . . 105.17(12) ?
    O2 N1 O1 . . 122.9(2) ?
    O2 N1 C5 . . 118.8(2) ?
    O1 N1 C5 . . 118.3(2) ?
    C2 C1 C6 . . 121.3(3) ?
    C2 C1 S1 . . 121.1(2) ?
    C6 C1 S1 . . 117.5(2) ?
    C1 C2 C3 . . 118.9(3) ?
    C1 C2 H2A . . 120.5 ?
    C3 C2 H2A . . 120.5 ?
    C4 C3 C2 . . 121.1(3) ?
    C4 C3 H3A . . 119.4 ?
    C2 C3 H3A . . 119.4 ?
    C3 C4 C5 . . 118.1(3) ?
    C3 C4 H4A . . 121.0 ?
    C5 C4 H4A . . 121.0 ?
    C6 C5 C4 . . 122.7(3) ?
    C6 C5 N1 . . 117.9(2) ?
    C4 C5 N1 . . 119.4(2) ?
    C5 C6 C1 . . 117.8(3) ?
    C5 C6 H6A . . 121.1 ?
    C1 C6 H6A . . 121.1 ?
    O9 S2 O8 . . 112.40(13) ?
    O9 S2 O10 . . 113.93(15) ?
    O8 S2 O10 . . 111.89(14) ?
    O9 S2 C7 . . 106.75(14) ?
    O8 S2 C7 . . 106.93(13) ?
    O10 S2 C7 . . 104.21(13) ?
    O6 N2 O7 . . 123.8(3) ?
    O6 N2 C9 . . 118.6(3) ?
    O7 N2 C9 . . 117.6(3) ?
    C12 C7 C8 . . 120.9(3) ?
    C12 C7 S2 . . 120.8(2) ?
    C8 C7 S2 . . 118.3(2) ?
    C9 C8 C7 . . 118.1(3) ?
    C9 C8 H8A . . 120.9 ?
    C7 C8 H8A . . 120.9 ?
    C8 C9 C10 . . 122.5(3) ?
    C8 C9 N2 . . 118.3(3) ?
    C10 C9 N2 . . 119.2(3) ?
    C11 C10 C9 . . 118.4(3) ?
    C11 C10 H10A . . 120.8 ?
    C9 C10 H10A . . 120.8 ?
    C10 C11 C12 . . 120.6(3) ?
    C10 C11 H11A . . 119.7 ?
    C12 C11 H11A . . 119.7 ?
    C7 C12 C11 . . 119.4(3) ?
    C7 C12 H12A . . 120.3 ?
    C11 C12 H12A . . 120.3 ?
    C20 S3 C19 . . 104.77(14) ?
    C20 N3 H1N3 . . 120.0 ?
    C20 N3 H2N3 . . 120.0 ?
    H1N3 N3 H2N3 . . 120.0 ?
    C20 N4 H1N4 . . 120.0 ?
    C20 N4 H2N4 . . 120.0 ?
    H1N4 N4 H2N4 . . 120.0 ?
    C14 C13 C18 . . 120.0(3) ?
    C14 C13 H13A . . 120.0 ?
    C18 C13 H13A . . 120.0 ?
    C15 C14 C13 . . 120.7(3) ?
    C15 C14 H14A . . 119.6 ?
    C13 C14 H14A . . 119.6 ?
    C14 C15 C16 . . 119.6(3) ?
    C14 C15 H15A . . 120.2 ?
    C16 C15 H15A . . 120.2 ?
    C17 C16 C15 . . 120.0(3) ?
    C17 C16 H16A . . 120.0 ?
    C15 C16 H16A . . 120.0 ?
    C16 C17 C18 . . 120.7(3) ?
    C16 C17 H17A . . 119.6 ?
    C18 C17 H17A . . 119.6 ?
    C17 C18 C13 . . 119.0(3) ?
    C17 C18 C19 . . 119.0(3) ?
    C13 C18 C19 . . 121.7(3) ?
    C18 C19 S3 . . 117.6(2) ?
    C18 C19 H19A . . 107.9 ?
    S3 C19 H19A . . 107.9 ?
    C18 C19 H19B . . 107.9 ?
    S3 C19 H19B . . 107.9 ?
    H19A C19 H19B . . 107.2 ?
    N4 C20 N3 . . 122.3(3) ?
    N4 C20 S3 . . 123.1(2) ?
    N3 C20 S3 . . 114.6(2) ?
    C28 S4 C27 . . 103.46(14) ?
    C28 N5 H1N5 . . 120.0 ?
    C28 N5 H2N5 . . 120.0 ?
    H1N5 N5 H2N5 . . 120.0 ?
    C28 N6 H1N6 . . 120.0 ?
    C28 N6 H2N6 . . 120.0 ?
    H1N6 N6 H2N6 . . 120.0 ?
    C22 C21 C26 . . 120.4(3) ?
    C22 C21 H21A . . 119.8 ?
    C26 C21 H21A . . 119.8 ?
    C23 C22 C21 . . 120.4(3) ?
    C23 C22 H22A . . 119.8 ?
    C21 C22 H22A . . 119.8 ?
    C22 C23 C24 . . 119.6(3) ?
    C22 C23 H23A . . 120.2 ?
    C24 C23 H23A . . 120.2 ?
    C23 C24 C25 . . 120.4(3) ?
    C23 C24 H24A . . 119.8 ?
    C25 C24 H24A . . 119.8 ?
    C24 C25 C26 . . 120.2(3) ?
    C24 C25 H25A . . 119.9 ?
    C26 C25 H25A . . 119.9 ?
    C21 C26 C25 . . 119.0(3) ?
    C21 C26 C27 . . 119.5(3) ?
    C25 C26 C27 . . 121.4(3) ?
    C26 C27 S4 . . 105.9(2) ?
    C26 C27 H27A . . 110.6 ?
    S4 C27 H27A . . 110.6 ?
    C26 C27 H27B . . 110.6 ?
    S4 C27 H27B . . 110.6 ?
    H27A C27 H27B . . 108.7 ?
    N5 C28 N6 . . 121.5(3) ?
    N5 C28 S4 . . 116.1(2) ?
    N6 C28 S4 . . 122.4(2) ?
loop_
    _geom_torsion_atom_site_label_1
    _geom_torsion_atom_site_label_2
    _geom_torsion_atom_site_label_3
    _geom_torsion_atom_site_label_4
    _geom_torsion_site_symmetry_1
    _geom_torsion_site_symmetry_2
    _geom_torsion_site_symmetry_3
    _geom_torsion_site_symmetry_4
    _geom_torsion
    _geom_torsion_publ_flag
    O5 S1 C1 C2 . . . . 30.8(3) ?
    O4 S1 C1 C2 . . . . 152.1(2) ?
    O3 S1 C1 C2 . . . . -90.1(2) ?
    O5 S1 C1 C6 . . . . -153.3(2) ?
    O4 S1 C1 C6 . . . . -32.0(2) ?
    O3 S1 C1 C6 . . . . 85.8(2) ?
    C6 C1 C2 C3 . . . . -1.3(4) ?
    S1 C1 C2 C3 . . . . 174.5(2) ?
    C1 C2 C3 C4 . . . . 0.5(4) ?
    C2 C3 C4 C5 . . . . 0.5(4) ?
    C3 C4 C5 C6 . . . . -0.8(4) ?
    C3 C4 C5 N1 . . . . 179.1(2) ?
    O2 N1 C5 C6 . . . . 5.8(4) ?
    O1 N1 C5 C6 . . . . -174.1(2) ?
    O2 N1 C5 C4 . . . . -174.1(3) ?
    O1 N1 C5 C4 . . . . 6.0(4) ?
    C4 C5 C6 C1 . . . . 0.0(4) ?
    N1 C5 C6 C1 . . . . -179.8(2) ?
    C2 C1 C6 C5 . . . . 1.0(4) ?
    S1 C1 C6 C5 . . . . -174.9(2) ?
    O9 S2 C7 C12 . . . . 28.0(3) ?
    O8 S2 C7 C12 . . . . -92.5(2) ?
    O10 S2 C7 C12 . . . . 148.9(2) ?
    O9 S2 C7 C8 . . . . -153.1(2) ?
    O8 S2 C7 C8 . . . . 86.4(2) ?
    O10 S2 C7 C8 . . . . -32.2(3) ?
    C12 C7 C8 C9 . . . . -0.2(4) ?
    S2 C7 C8 C9 . . . . -179.1(2) ?
    C7 C8 C9 C10 . . . . 0.1(4) ?
    C7 C8 C9 N2 . . . . 178.8(3) ?
    O6 N2 C9 C8 . . . . 177.2(3) ?
    O7 N2 C9 C8 . . . . -3.3(4) ?
    O6 N2 C9 C10 . . . . -4.0(4) ?
    O7 N2 C9 C10 . . . . 175.5(3) ?
    C8 C9 C10 C11 . . . . 0.1(4) ?
    N2 C9 C10 C11 . . . . -178.6(3) ?
    C9 C10 C11 C12 . . . . -0.2(4) ?
    C8 C7 C12 C11 . . . . 0.1(4) ?
    S2 C7 C12 C11 . . . . 179.0(2) ?
    C10 C11 C12 C7 . . . . 0.1(4) ?
    C18 C13 C14 C15 . . . . 0.0(5) ?
    C13 C14 C15 C16 . . . . 0.1(5) ?
    C14 C15 C16 C17 . . . . -0.2(5) ?
    C15 C16 C17 C18 . . . . 0.3(5) ?
    C16 C17 C18 C13 . . . . -0.2(4) ?
    C16 C17 C18 C19 . . . . -173.9(3) ?
    C14 C13 C18 C17 . . . . 0.1(4) ?
    C14 C13 C18 C19 . . . . 173.6(3) ?
    C17 C18 C19 S3 . . . . -135.9(2) ?
    C13 C18 C19 S3 . . . . 50.5(4) ?
    C20 S3 C19 C18 . . . . 67.8(2) ?
    C19 S3 C20 N4 . . . . 17.4(3) ?
    C19 S3 C20 N3 . . . . -163.9(2) ?
    C26 C21 C22 C23 . . . . 0.2(5) ?
    C21 C22 C23 C24 . . . . 0.1(5) ?
    C22 C23 C24 C25 . . . . -0.7(5) ?
    C23 C24 C25 C26 . . . . 1.0(5) ?
    C22 C21 C26 C25 . . . . 0.1(4) ?
    C22 C21 C26 C27 . . . . -178.5(3) ?
    C24 C25 C26 C21 . . . . -0.7(4) ?
    C24 C25 C26 C27 . . . . 177.9(3) ?
    C21 C26 C27 S4 . . . . 108.2(3) ?
    C25 C26 C27 S4 . . . . -70.4(3) ?
    C28 S4 C27 C26 . . . . -159.2(2) ?
    C27 S4 C28 N5 . . . . 160.8(2) ?
    C27 S4 C28 N6 . . . . -18.8(3) ?
loop_
    _geom_hbond_atom_site_label_D
    _geom_hbond_atom_site_label_H
    _geom_hbond_atom_site_label_A
    _geom_hbond_site_symmetry_A
    _geom_hbond_distance_DH
    _geom_hbond_distance_HA
    _geom_hbond_distance_DA
    _geom_hbond_angle_DHA
    N3 H1N3 O4 1_665 0.86 1.97 2.796(3) 161.8
    N3 H1N3 S1 1_665 0.86 2.84 3.694(3) 169.6
    N3 H2N3 O3 1_565 0.86 2.05 2.898(3) 170.5
    N4 H1N4 O3 1_665 0.86 2.26 3.080(3) 159.9
    N4 H2N4 O5 1_655 0.86 2.37 3.126(3) 146.3
    N5 H1N5 O10 1_665 0.86 1.91 2.764(3) 176.3
    N5 H1N5 S2 1_665 0.86 2.85 3.642(3) 153.7
    N5 H2N5 O9 1_565 0.86 1.94 2.783(3) 167.6
    N6 H1N6 O1 1_655 0.86 2.27 3.072(3) 155.8
    N6 H2N6 O8 1_655 0.86 2.07 2.787(3) 140.8
    C6 H6A O4 . 0.93 2.56 2.900(3) 102
    C8 H8A O10 . 0.93 2.57 2.896(4) 101
    C19 H19B O4 1_655 0.97 2.51 3.331(4) 142
    C27 H27B O8 1_655 0.97 2.53 3.259(4) 132
