# Supplementary material for: S-Benzyl­thio­uronium 3-nitro­benzene­sulfonate
Source: Acta Crystallogr Sect E Struct Rep Online. 2008 Jun 7;64(Pt 7):o1195–6. doi: 10.1107/S1600536808016115 (PMC2961859; doi:10.1107/S1600536808016115)
Supplement: Supplementary file 2 [file e-64-o1195-Isup2.hkl]

#
# h,k,l, Fc-squared, Fo-squared, sigma(Fo-squared) and status flag
#
data_I
_shelx_title ' patil115_0m in P1  (100K)'
_shelx_refln_list_code          4
_shelx_F_calc_maximum      123.62
_exptl_crystal_F_000       384.00
_reflns_d_resolution_high  0.7089
 
loop_
 _symmetry_equiv_pos_as_xyz
 'x, y, z'
 
_cell_length_a     6.0397
_cell_length_b     7.7856
_cell_length_c    17.4680
_cell_angle_alpha  81.366
_cell_angle_beta   89.322
_cell_angle_gamma  87.057
 
_shelx_F_squared_multiplier     1.000
 
loop_
 _refln_index_h
 _refln_index_k
 _refln_index_l
 _refln_F_squared_calc
 _refln_F_squared_meas
 _refln_F_squared_sigma
 _refln_observed_status
   0  -4 -24        3.08        9.23      8.39 o
  -1  -3 -24        6.49       -1.30      9.65 o
   0  -3 -24       30.28       27.19     12.81 o
   1  -3 -24       14.51        6.58      9.82 o
  -1  -2 -24       57.68       63.37     17.29 o
   0  -2 -24       15.04       19.08     11.39 o
   1  -2 -24       74.29       60.02     16.18 o
  -1  -1 -24       38.76       42.59     14.41 o
   0  -1 -24       36.83       25.84     11.86 o
   1  -1 -24       68.63       66.58     16.32 o
  -1   0 -24       89.95      130.73     21.71 o
   0   0 -24        6.50        9.71      9.77 o
   1   0 -24       12.81        9.30      9.69 o
  -1  -5 -23       28.49       40.00     17.07 o
   0  -5 -23        6.06       10.52      8.21 o
   1  -5 -23        1.38        1.46      6.84 o
  -2  -4 -23       75.26       88.12     22.51 o
  -1  -4 -23       44.07       38.34     15.87 o
   0  -4 -23       48.58       31.72     10.07 o
   1  -4 -23      140.23      145.79     17.38 o
   2  -4 -23        3.78        3.30      6.91 o
  -2  -3 -23        4.97        7.67     11.78 o
  -1  -3 -23       10.44       14.18      9.13 o
   0  -3 -23       30.77       29.99      9.85 o
   1  -3 -23       34.74       21.21     11.57 o
   2  -3 -23       62.77       59.77     15.51 o
  -3  -2 -23       17.69       21.13     14.52 o
  -2  -2 -23      179.48      217.09     26.80 o
  -1  -2 -23      145.42      151.91     23.38 o
   0  -2 -23        2.44       11.45     10.60 o
   1  -2 -23       24.39       21.25     11.04 o
   2  -2 -23       71.41       77.51     16.60 o
  -3  -1 -23       16.65       13.23     12.08 o
  -2  -1 -23       79.83      103.03     20.11 o
  -1  -1 -23       56.24       52.12     14.96 o
   0  -1 -23       89.28       88.16     17.57 o
   1  -1 -23       24.29       31.94     12.09 o
   2  -1 -23       38.46       35.04     12.37 o
  -2   0 -23       22.47       31.39     13.16 o
  -1   0 -23      149.27      148.89     22.21 o
   0   0 -23       76.27       98.55     17.95 o
   1   0 -23       15.08       13.20      9.68 o
   2   0 -23      100.46       93.28     15.54 o
  -2   1 -23      116.42      116.75     21.10 o
  -1   1 -23       23.17       21.00     10.76 o
   0   1 -23       14.38        8.16      9.65 o
   1   1 -23       29.93       22.33     11.03 o
  -1   2 -23       30.77        9.80      9.69 o
   0   2 -23       65.91       57.41     11.08 o
   1   2 -23      110.19      107.80     15.19 o
  -1  -6 -22       76.96       86.02     23.12 o
   0  -6 -22       41.82       39.27     16.49 o
   1  -6 -22       41.87       49.53     12.18 o
  -2  -5 -22       19.32        7.69     10.04 o
  -1  -5 -22       21.94       36.10     16.37 o
   0  -5 -22      164.80      158.30     18.19 o
   1  -5 -22       16.44       20.81      8.70 o
   2  -5 -22       16.91        9.63      7.92 o
  -3  -4 -22       45.65       31.20     16.04 o
  -2  -4 -22        0.49        2.55      8.14 o
  -1  -4 -22      102.59      102.49     22.91 o
   0  -4 -22       62.69       43.65     10.92 o
   1  -4 -22       44.96       50.63     11.43 o
   2  -4 -22       15.13        1.60      6.67 o
   3  -4 -22       86.60       73.46     13.14 o
  -3  -3 -22      140.76      171.96     30.26 o
  -2  -3 -22       29.17       23.46     14.64 o
  -1  -3 -22      152.61      148.97     17.32 o
   0  -3 -22       85.47       78.75     12.84 o
   1  -3 -22      123.24      131.52     15.78 o
   2  -3 -22       31.12       19.41     10.43 o
   3  -3 -22       43.43       29.57     12.00 o
  -3  -2 -22       85.89      118.86     25.53 o
  -2  -2 -22       15.55        5.04      7.80 o
  -1  -2 -22       12.03       22.05      8.09 o
   0  -2 -22      180.95      149.34     21.66 o
   1  -2 -22      138.30      117.81     19.34 o
   2  -2 -22       29.52       17.20     10.45 o
   3  -2 -22      147.30      160.43     19.64 o
  -3  -1 -22       88.78       95.81     20.06 o
  -2  -1 -22      118.55      113.33     20.36 o
  -1  -1 -22        6.35        8.13      9.90 o
   0  -1 -22       26.20       29.81     10.79 o
   1  -1 -22       14.54       10.78      8.86 o
   2  -1 -22       10.11       24.06     10.53 o
   3  -1 -22       36.67       45.83     12.23 o
  -3   0 -22        9.55        5.26     10.98 o
  -2   0 -22       21.66        1.53      9.60 o
  -1   0 -22      144.90      180.96     23.02 o
   0   0 -22      122.80      113.21     18.65 o
   1   0 -22      119.57      126.21     18.54 o
   2   0 -22       40.04       36.21     11.23 o
  -3   1 -22       39.98       40.96     14.32 o
  -2   1 -22       36.04       29.48     12.03 o
  -1   1 -22       74.23       85.48     17.42 o
   0   1 -22       95.93       95.23     16.87 o
   1   1 -22       94.73       87.77     15.18 o
   2   1 -22        7.94       16.95      8.91 o
  -2   2 -22       23.74       18.15     10.92 o
  -1   2 -22      106.08       95.13     17.64 o
   0   2 -22       16.14       12.18      7.12 o
   1   2 -22       20.83       16.85     10.06 o
   2   2 -22       42.71       53.97     17.81 o
  -1   3 -22       80.92       80.43     16.27 o
   0   3 -22       92.99       93.69     12.35 o
   1   3 -22       60.04       84.40     21.50 o
  -1  -7 -21       18.58       21.79     14.35 o
   0  -7 -21       64.54       67.82     21.85 o
  -2  -6 -21       53.40       78.12     21.93 o
  -1  -6 -21       54.16       99.02     24.40 o
   0  -6 -21        1.52        2.30      8.03 o
   1  -6 -21       30.01       10.31      8.49 o
   2  -6 -21       30.41       20.05     16.48 o
  -3  -5 -21       23.24       19.44     13.44 o
  -2  -5 -21       72.09       53.03     18.17 o
  -1  -5 -21       19.76       37.07     15.08 o
   0  -5 -21       17.08       23.01     13.61 o
   1  -5 -21      111.59      114.99     15.69 o
   2  -5 -21       38.17       33.68     18.78 o
   3  -5 -21       31.38       28.60      9.39 o
  -4  -4 -21      405.95      418.29     46.56 o
  -3  -4 -21        1.53        3.07     10.73 o
  -2  -4 -21       90.32       52.03     17.35 o
  -1  -4 -21       49.56       56.98     17.18 o
   0  -4 -21       10.47        4.41      6.19 o
   1  -4 -21       71.11       42.51     10.24 o
   2  -4 -21      103.97      118.78     17.60 o
   3  -4 -21       27.23       23.78      8.83 o
  -4  -3 -21        8.57       12.25     12.25 o
  -3  -3 -21       34.13       54.35     17.68 o
  -2  -3 -21       51.06       93.74     21.79 o
  -1  -3 -21       11.65        1.38      6.69 o
   0  -3 -21       77.38       74.94     12.18 o
   1  -3 -21       58.93       72.73     12.20 o
   2  -3 -21       93.06      102.89     13.93 o
   3  -3 -21       25.76       20.89     10.92 o
   4  -3 -21       86.82       77.26     15.11 o
  -4  -2 -21      186.09      190.84     32.51 o
  -3  -2 -21       48.37       32.19     14.64 o
  -2  -2 -21       67.28       62.78     11.53 o
  -1  -2 -21       38.79       40.30     14.74 o
   0  -2 -21       77.99       90.20     12.68 o
   1  -2 -21       90.51       87.38     16.51 o
   2  -2 -21       44.71       32.72     11.50 o
   3  -2 -21        4.95        9.15      8.99 o
   4  -2 -21       24.16       29.24     10.12 o
  -4  -1 -21       20.73       13.31     12.59 o
  -3  -1 -21       66.69       86.53     39.54 o
  -2  -1 -21      215.32      243.30     26.02 o
  -1  -1 -21        0.29        3.04      7.53 o
   0  -1 -21      297.85      339.24     26.95 o
   1  -1 -21       47.15       46.49     12.91 o
   2  -1 -21       51.21       27.80     10.62 o
   3  -1 -21      136.72      173.26     18.11 o
  -4   0 -21       63.15       70.48     18.70 o
  -3   0 -21      197.29      229.55     26.78 o
  -2   0 -21       14.07       13.19     10.18 o
  -1   0 -21      135.72      135.64     19.99 o
   0   0 -21        1.95        2.13      7.13 o
   1   0 -21       16.37       14.52      9.24 o
   2   0 -21       21.23       18.14      8.77 o
   3   0 -21        1.69        1.77      6.61 o
  -4   1 -21       44.96       62.41     17.71 o
  -3   1 -21       29.08       29.73     13.39 o
  -2   1 -21      176.75      157.41     21.93 o
  -1   1 -21       93.55       79.41     15.76 o
   0   1 -21      395.06      433.34     42.17 o
   1   1 -21      149.88      190.41     34.67 o
   2   1 -21       52.78       66.00     11.89 o
  -3   2 -21       75.58       60.14     16.09 o
  -2   2 -21        6.32        4.12      8.96 o
  -1   2 -21       18.95       10.85      9.44 o
   0   2 -21       25.20       26.89      8.17 o
   1   2 -21       89.93      111.18     12.68 o
   2   2 -21       33.05       57.98     18.04 o
   3   2 -21       41.62       57.59     18.81 o
  -2   3 -21      103.98       99.47     18.73 o
  -1   3 -21        6.99        1.28      8.63 o
   0   3 -21       28.17       35.02      8.78 o
   1   3 -21      140.47      165.83     27.72 o
   2   3 -21        3.04        3.34      9.73 o
  -1   4 -21        1.50        2.74      9.12 o
   0   4 -21       37.12       38.12     16.01 o
   1   4 -21       63.23       47.79     17.57 o
  -2  -7 -20       40.80       37.23     17.92 o
  -1  -7 -20       15.07       13.45     11.68 o
   0  -7 -20       67.60       56.32     19.41 o
   1  -7 -20        8.56        3.68     10.09 o
  -3  -6 -20      127.82      117.61     27.52 o
  -2  -6 -20       98.65       82.95     22.35 o
  -1  -6 -20      110.40       96.29     24.07 o
   0  -6 -20       98.85      129.04     26.85 o
   1  -6 -20       19.29       13.59      8.95 o
   2  -6 -20       28.03       27.99      9.86 o
   3  -6 -20        1.22       -0.83      6.14 o
  -4  -5 -20      130.05      159.88     31.50 o
  -3  -5 -20       54.53       42.35     17.35 o
  -2  -5 -20       34.32       57.46     18.14 o
  -1  -5 -20       82.57      151.05     27.80 o
   0  -5 -20       28.83       33.34     14.60 o
   1  -5 -20       70.94       77.82     24.07 o
   2  -5 -20      134.92      113.90     15.62 o
   3  -5 -20       48.33       49.06     10.71 o
  -4  -4 -20       32.48       41.43     17.01 o
  -3  -4 -20      165.45      133.30     25.86 o
  -2  -4 -20        0.17       -2.10      8.21 o
  -1  -4 -20       32.76       39.27     14.72 o
   0  -4 -20      112.66      108.52     18.97 o
   1  -4 -20       11.80        8.82      6.40 o
   2  -4 -20      103.78      123.42     15.12 o
   3  -4 -20       57.19       77.73     20.53 o
   4  -4 -20       12.95        1.72      6.98 o
  -4  -3 -20       15.50       15.04     12.83 o
  -3  -3 -20      149.65      201.67     31.15 o
  -2  -3 -20      160.74      148.62     25.64 o
  -1  -3 -20       17.34       14.36      7.10 o
   0  -3 -20      130.18      141.92     17.36 o
   1  -3 -20      331.34      350.91     21.30 o
   2  -3 -20       50.18       67.81     15.12 o
   3  -3 -20       99.41      100.16     19.70 o
   4  -3 -20       81.93       97.33     16.37 o
  -5  -2 -20      101.63      123.34     27.75 o
  -4  -2 -20        0.90        3.54      8.91 o
  -3  -2 -20       35.18       49.98     16.95 o
  -2  -2 -20       71.28       72.99     11.78 o
  -1  -2 -20       16.23       15.76      7.01 o
   0  -2 -20      176.94      160.67     15.69 o
   1  -2 -20       41.01       26.48     17.93 o
   2  -2 -20        0.51       -0.09      6.09 o
   3  -2 -20       22.30       22.46     10.20 o
   4  -2 -20      292.12      352.24     22.74 o
  -5  -1 -20      103.68      115.42     26.48 o
  -4  -1 -20       28.46       33.55     15.30 o
  -3  -1 -20      179.83      182.21     17.93 o
  -2  -1 -20      217.95      223.36     18.25 o
  -1  -1 -20       87.01       86.61     12.45 o
   0  -1 -20      102.15       93.64     16.35 o
   1  -1 -20      271.82      304.98     24.28 o
   2  -1 -20       33.75       27.41     10.10 o
   3  -1 -20       37.81       31.18     10.09 o
  -4   0 -20       55.39       50.56     18.03 o
  -3   0 -20       68.82       79.75     17.32 o
  -2   0 -20       17.58       14.57      9.77 o
  -1   0 -20      118.13      113.25     17.76 o
   0   0 -20       11.68        6.70      7.17 o
   1   0 -20      185.50      176.64     19.62 o
   2   0 -20      140.71      144.27     16.92 o
   3   0 -20       34.54       46.22      9.54 o
  -4   1 -20       89.69      129.31     22.51 o
  -3   1 -20      118.98      138.11     21.16 o
  -2   1 -20      202.86      198.93     22.93 o
  -1   1 -20        5.37        5.72      8.07 o
   0   1 -20        8.34        8.27      5.51 o
   1   1 -20       15.73        5.95      5.62 o
   2   1 -20        4.47        8.38      9.37 o
   3   1 -20       13.13       25.70     12.29 o
   4   1 -20       12.10       13.13      9.32 o
  -4   2 -20       40.05       28.44     13.55 o
  -3   2 -20       35.35       42.77     13.81 o
  -2   2 -20       24.65       21.69     11.32 o
  -1   2 -20      187.99      187.99     21.50 o
   0   2 -20      219.62      234.96     30.57 o
   1   2 -20      124.48      141.13     13.19 o
   2   2 -20      234.27      264.19     31.37 o
   3   2 -20       32.58       36.55     11.36 o
   4   2 -20       28.58       21.65     10.00 o
  -3   3 -20        9.55        6.70      9.27 o
  -2   3 -20       17.13        4.48      8.80 o
  -1   3 -20        3.65        5.28      8.10 o
   0   3 -20       14.34        4.64      8.70 o
   1   3 -20       54.06       35.29     13.80 o
   2   3 -20       26.57       34.17     10.98 o
   3   3 -20       79.29       80.89     15.51 o
  -2   4 -20       19.24       20.52     11.23 o
  -1   4 -20       65.97       86.44     15.26 o
   0   4 -20       56.12       78.50     21.30 o
   1   4 -20        9.28       12.33     10.71 o
   2   4 -20       34.23       17.37      9.44 o
  -1  -8 -19       32.65       30.49     15.40 o
   0  -8 -19       17.73        7.77     11.42 o
  -3  -7 -19       25.21       46.72     17.57 o
  -2  -7 -19      132.44      189.39     32.53 o
  -1  -7 -19       34.81       30.49     15.11 o
   0  -7 -19       54.02       75.87     20.88 o
   1  -7 -19       45.12       36.59     15.91 o
   2  -7 -19       83.52       82.02     12.72 o
  -4  -6 -19        0.75       16.66     12.39 o
  -3  -6 -19       69.97       87.85     23.16 o
  -2  -6 -19       13.81        2.52      8.85 o
  -1  -6 -19        0.81        7.46      9.41 o
   0  -6 -19        2.22       -4.76      4.76 o
   1  -6 -19       20.32       16.48      6.33 o
   2  -6 -19        8.75        3.35      5.90 o
   3  -6 -19       11.66        7.23      7.38 o
  -4  -5 -19      208.15      263.39     37.67 o
  -3  -5 -19       30.05       66.24     20.02 o
  -2  -5 -19      366.64      457.82     43.43 o
  -1  -5 -19      232.08      259.60     32.95 o
   0  -5 -19       49.74       32.94     13.27 o
   1  -5 -19      254.80      278.78     20.64 o
   2  -5 -19        3.00        1.90      5.79 o
   3  -5 -19       33.26       28.37     13.94 o
   4  -5 -19        6.87        8.92      7.31 o
  -5  -4 -19       96.37       65.50     21.16 o
  -4  -4 -19       55.02       53.99     18.22 o
  -3  -4 -19       17.27       16.26     11.86 o
  -2  -4 -19       33.89       41.19     15.36 o
  -1  -4 -19       13.63       19.92     11.54 o
   0  -4 -19        5.95        1.44      4.65 o
   1  -4 -19       78.06       67.31     29.92 o
   2  -4 -19      176.43      189.44     17.34 o
   3  -4 -19       19.06       16.93      8.38 o
   4  -4 -19      103.43      143.27     20.17 o
  -5  -3 -19       17.73       17.96     13.27 o
  -4  -3 -19      154.58      168.17     29.63 o
  -3  -3 -19       12.63       14.97     11.31 o
  -2  -3 -19      297.12      337.91     35.15 o
  -1  -3 -19      274.25      299.21     20.02 o
   0  -3 -19       14.97       12.67      6.22 o
   1  -3 -19      355.48      372.94     24.87 o
   2  -3 -19      214.47      236.36     45.33 o
   3  -3 -19       60.94       58.01     15.49 o
   4  -3 -19       12.07       13.32      6.80 o
  -5  -2 -19       33.91       62.45     19.77 o
  -4  -2 -19      123.88      163.51     28.46 o
  -3  -2 -19      131.34      132.03     24.17 o
  -2  -2 -19       42.05       44.80     12.80 o
  -1  -2 -19       35.47       37.86      8.81 o
   0  -2 -19       99.68      106.02     12.82 o
   1  -2 -19       41.07       51.16     12.47 o
   2  -2 -19      266.78      299.82     29.92 o
   3  -2 -19      205.64      229.20     21.44 o
   4  -2 -19        6.87        6.31      7.41 o
  -5  -1 -19       15.69       28.54     15.66 o
  -4  -1 -19       18.42       11.23      9.52 o
  -3  -1 -19       97.75      108.01     22.24 o
  -2  -1 -19       85.75       79.39     15.78 o
  -1  -1 -19      101.51      107.18     12.99 o
   0  -1 -19       87.48       68.34     17.75 o
   1  -1 -19       20.36       10.93      7.44 o
   2  -1 -19       25.30       28.88      9.85 o
   3  -1 -19       80.38       53.00     11.50 o
  -4   0 -19      141.58      200.27     29.93 o
  -3   0 -19      148.42      155.36     16.10 o
  -2   0 -19        8.28        7.85      8.69 o
  -1   0 -19        7.46       -1.46      5.89 o
   0   0 -19       66.57       82.83     13.50 o
   1   0 -19       60.07       55.44      9.37 o
   2   0 -19        5.93        7.11      7.02 o
   3   0 -19      104.51      135.18     13.33 o
   4   0 -19        2.56       -2.04      9.98 o
   5   0 -19       14.68        7.99     12.89 o
  -4   1 -19       17.56       13.08     10.60 o
  -3   1 -19       37.97       35.16     12.86 o
  -2   1 -19      116.47      126.91     18.72 o
  -1   1 -19       64.37       77.17     14.86 o
   0   1 -19      186.67      187.87     15.25 o
   1   1 -19      188.66      214.90     15.45 o
   2   1 -19       37.41       22.55      8.09 o
   3   1 -19       33.00       47.83     12.55 o
   4   1 -19       33.89       34.08     10.40 o
   5   1 -19       15.46       15.83      9.55 o
  -4   2 -19       87.77       83.14     18.89 o
  -3   2 -19       40.82       54.77     14.66 o
  -2   2 -19       89.52       54.86     13.63 o
  -1   2 -19        4.24        1.94      6.88 o
   0   2 -19       52.62       68.05     10.63 o
   1   2 -19        5.01        7.60      5.38 o
   2   2 -19       26.89       18.62     15.81 o
   3   2 -19       33.31       24.19      9.75 o
   4   2 -19       52.55       45.05     30.82 o
  -4   3 -19      113.96      123.31     21.58 o
  -3   3 -19       18.67       18.42     11.53 o
  -2   3 -19      149.80      196.55     23.02 o
  -1   3 -19       79.37       92.50     15.88 o
   0   3 -19      101.60      127.04     13.91 o
   1   3 -19      140.60      101.49     21.30 o
   2   3 -19       38.92       19.35      8.14 o
   3   3 -19       23.19       23.22      9.39 o
   4   3 -19       33.77       30.44     11.09 o
  -3   4 -19       18.45       14.71     11.62 o
  -2   4 -19       39.66       41.07     12.62 o
  -1   4 -19        8.66        3.59      7.82 o
   0   4 -19       82.30       81.93     27.43 o
   1   4 -19        0.38        2.86      6.94 o
   2   4 -19       46.08       49.73     12.31 o
   3   4 -19        2.88        0.78      6.61 o
  -2   5 -19      135.26      155.54     19.22 o
   0   5 -19        0.18        3.05      9.18 o
   1   5 -19       57.69       40.88     21.54 o
   2   5 -19        6.79        0.63      7.02 o
  -2  -8 -18       16.09        1.32     10.07 o
  -1  -8 -18       57.81       33.60     16.19 o
   0  -8 -18        1.58        1.58      8.55 o
   1  -8 -18       11.72        5.73     10.29 o
  -3  -7 -18      157.74      149.00     29.99 o
  -2  -7 -18       33.05       22.60     12.87 o
  -1  -7 -18       92.10       65.92     19.47 o
   0  -7 -18       43.07       58.64     19.19 o
   1  -7 -18       62.33       81.19     22.62 o
   2  -7 -18        5.48        8.98      5.70 o
   3  -7 -18        5.96       10.63      6.24 o
  -4  -6 -18       32.57       34.96     16.29 o
  -3  -6 -18      153.48      171.19     30.49 o
  -2  -6 -18       57.40       61.90     18.62 o
  -1  -6 -18      119.36      145.06     26.80 o
   0  -6 -18      160.98      172.19     29.02 o
   1  -6 -18       94.95       79.21     10.33 o
   2  -6 -18      139.89      155.29     14.76 o
   3  -6 -18       22.13       11.94      7.71 o
   4  -6 -18       20.71        7.23      7.06 o
  -5  -5 -18       42.95       41.79     17.89 o
  -4  -5 -18       71.13       49.23     17.53 o
  -3  -5 -18       71.88       60.16     18.36 o
  -2  -5 -18      106.61       67.55     19.19 o
  -1  -5 -18       70.17       88.01     20.86 o
   0  -5 -18       19.01       27.11     12.44 o
   1  -5 -18       63.88       67.86     11.53 o
   2  -5 -18      168.02      196.02     29.85 o
   3  -5 -18      139.85      149.51     16.49 o
   4  -5 -18        3.71        4.48      6.72 o
  -5  -4 -18      172.66      186.07     32.42 o
  -4  -4 -18        0.20       11.26      9.60 o
  -3  -4 -18      309.04      257.94     33.71 o
  -2  -4 -18      107.13      136.31     24.40 o
  -1  -4 -18       75.70       61.10     16.88 o
   0  -4 -18      417.97      428.32     22.33 o
   1  -4 -18      119.80      129.76     14.32 o
   2  -4 -18      116.56      130.29     14.53 o
   3  -4 -18       56.30       52.79     29.96 o
   4  -4 -18        5.06        7.47      6.54 o
   5  -4 -18       18.11       13.86     10.12 o
  -5  -3 -18       48.29       90.64     23.74 o
  -4  -3 -18        2.44        6.91      8.93 o
  -3  -3 -18        4.76       -2.04      6.72 o
  -2  -3 -18        1.48        1.33      6.48 o
  -1  -3 -18        8.80        6.21      5.80 o
   0  -3 -18       45.53       35.76      8.15 o
   1  -3 -18      268.38      247.47     17.62 o
   2  -3 -18       58.39       57.62     12.94 o
   3  -3 -18      228.49      230.99     37.06 o
   4  -3 -18      215.79      228.66     17.17 o
   5  -3 -18        8.18        8.27      6.21 o
  -5  -2 -18      150.11      142.34     28.30 o
  -4  -2 -18       25.29        5.04      9.15 o
  -3  -2 -18      186.18      195.39     28.10 o
  -2  -2 -18       66.84       71.87     11.20 o
  -1  -2 -18      137.07      139.96     13.90 o
   0  -2 -18       74.73       88.98     11.52 o
   1  -2 -18       19.68       24.03     17.11 o
   2  -2 -18       49.69       43.76     12.50 o
   3  -2 -18        3.03        0.76      4.80 o
   4  -2 -18        6.76        7.91      7.03 o
  -4  -1 -18      101.46       88.71     21.07 o
  -3  -1 -18      166.69      194.48     26.97 o
  -2  -1 -18      140.69      146.69     34.32 o
  -1  -1 -18       86.71       93.05     16.59 o
   0  -1 -18       53.77       54.92     10.77 o
   1  -1 -18      207.34      207.08     15.04 o
   2  -1 -18      219.87      223.27     20.02 o
   3  -1 -18        5.23       -4.92      4.92 o
   5  -1 -18       67.28       44.34     17.56 o
  -3   0 -18        1.78       -2.71      4.51 o
  -2   0 -18       19.58       15.52      6.37 o
  -1   0 -18      122.74      114.85     16.57 o
   0   0 -18      142.53      159.21     13.46 o
   1   0 -18       19.26       18.18      6.44 o
   2   0 -18       31.87       24.05      6.78 o
   3   0 -18        7.03       10.78      4.48 o
   4   0 -18       32.66       44.10     14.43 o
   5   0 -18       75.39       92.11     30.42 o
  -4   1 -18      127.80      145.74     21.60 o
  -3   1 -18       82.59       87.36     16.90 o
  -2   1 -18      158.97      163.23     19.95 o
  -1   1 -18      316.66      299.07     23.76 o
   0   1 -18       64.13       78.86     16.19 o
   1   1 -18       19.96       15.98      5.56 o
   2   1 -18       13.96       20.49      5.35 o
   3   1 -18       49.22       49.54     10.98 o
   4   1 -18       18.67       12.45     10.40 o
   5   1 -18       67.50       85.81     17.88 o
  -5   2 -18       53.23       61.26     17.51 o
  -4   2 -18       91.32      101.52     19.72 o
  -3   2 -18       76.90       76.79     16.38 o
  -2   2 -18      107.83      117.69     17.79 o
  -1   2 -18      276.69      292.38     23.05 o
   0   2 -18      152.03      142.09     13.54 o
   1   2 -18      318.64      314.13     30.01 o
   2   2 -18      159.96      156.06     17.39 o
   3   2 -18       40.70       36.43     10.22 o
   4   2 -18        2.07        2.70     11.18 o
   5   2 -18       41.40       35.41     10.98 o
  -4   3 -18       28.13       18.69     11.26 o
  -3   3 -18      223.07      179.79     22.84 o
  -2   3 -18       76.33       60.38     14.08 o
  -1   3 -18       44.72       43.04     11.53 o
   0   3 -18        2.47        5.69      5.14 o
   1   3 -18       39.59       54.82      7.00 o
   2   3 -18       23.72        8.03      6.47 o
   3   3 -18       99.95       80.69     22.17 o
   4   3 -18       17.88       24.79      9.67 o
  -3   4 -18       11.66        9.43      9.41 o
  -2   4 -18       66.76       61.82     14.42 o
  -1   4 -18      218.78      258.79     21.00 o
   0   4 -18      101.42      120.93     11.27 o
   1   4 -18      283.67      313.24     26.25 o
   2   4 -18      117.86      103.71     15.82 o
   3   4 -18       55.45       25.59     22.19 o
   4   4 -18       43.56       19.81      9.00 o
  -2   5 -18        5.03       17.29     10.16 o
  -1   5 -18        1.80        1.19      7.10 o
   0   5 -18        1.82       -3.34      5.78 o
   1   5 -18      131.38       99.57     15.98 o
   2   5 -18        6.97       11.05      8.32 o
   3   5 -18      169.83      139.47     25.18 o
   0   6 -18      119.43      120.00     27.21 o
   1   6 -18       66.53       59.60     23.32 o
  -3  -8 -17       74.25       65.33     20.75 o
  -2  -8 -17       28.46       48.43     19.28 o
  -1  -8 -17       23.82       37.18     16.37 o
   0  -8 -17      144.90      137.69     28.76 o
   1  -8 -17       50.99       55.48     19.25 o
   2  -8 -17       24.84       21.23     15.66 o
  -4  -7 -17       69.82       73.24     21.77 o
  -3  -7 -17        8.59       24.57     13.69 o
  -2  -7 -17      153.68      217.47     32.47 o
  -1  -7 -17      134.42      151.00     28.55 o
   0  -7 -17       18.69       14.80     10.24 o
   1  -7 -17       38.44       31.17     14.52 o
   2  -7 -17       40.95       25.80      9.56 o
   3  -7 -17       86.11       81.62     17.94 o
  -5  -6 -17       33.18       15.18     13.52 o
  -4  -6 -17       34.74       43.43     17.04 o
  -3  -6 -17       76.35       91.04     22.38 o
  -2  -6 -17      131.99      104.40     23.04 o
  -1  -6 -17       55.60       63.42     18.28 o
   0  -6 -17       14.36        6.94      8.55 o
   1  -6 -17      112.53      121.71     14.99 o
   2  -6 -17       37.44       29.27      7.06 o
   3  -6 -17      117.40       98.42     11.13 o
   4  -6 -17       22.23       20.01      8.24 o
  -5  -5 -17       19.90       -2.76      8.77 o
  -4  -5 -17      173.87      175.97     30.51 o
  -3  -5 -17       42.35       43.48     15.33 o
  -2  -5 -17      147.99      169.56     27.16 o
  -1  -5 -17      115.84      118.81     22.87 o
   0  -5 -17       38.59       41.74     14.16 o
   1  -5 -17      152.21      161.29     12.34 o
   2  -5 -17      128.25      109.23     17.93 o
   3  -5 -17       51.48       48.47      9.81 o
   4  -5 -17      175.03      168.52     21.29 o
   5  -5 -17       46.63       56.27     11.47 o
  -5  -4 -17       36.71       46.41     17.43 o
  -4  -4 -17       51.10       45.17     16.34 o
  -3  -4 -17       49.26       48.13     15.71 o
  -2  -4 -17       84.09       67.36     17.71 o
  -1  -4 -17        0.16       -0.69      5.69 o
   0  -4 -17      325.11      345.70     62.68 o
   1  -4 -17        7.06        6.99      4.85 o
   2  -4 -17      132.93      135.58     31.11 o
   3  -4 -17       14.53       25.00      7.60 o
   4  -4 -17        9.16       16.86      7.53 o
   5  -4 -17      108.51      129.10     14.38 o
  -6  -3 -17       43.64       72.19     22.93 o
  -5  -3 -17       21.34        1.32      9.18 o
  -4  -3 -17      301.91      286.40     34.54 o
  -3  -3 -17       96.13       82.84     19.72 o
  -2  -3 -17      264.50      257.85     29.54 o
  -1  -3 -17      468.37      507.76     23.69 o
   0  -3 -17       79.83       62.04     10.98 o
   1  -3 -17      493.17      504.04     22.94 o
   2  -3 -17       41.27       30.37      7.39 o
   3  -3 -17       41.11       43.94      8.55 o
   4  -3 -17       20.45       18.00      7.07 o
   5  -3 -17       81.46       74.74     15.00 o
  -4  -2 -17       16.82        8.05      9.43 o
  -3  -2 -17        2.23        1.16      6.34 o
  -2  -2 -17       40.30       28.16      7.04 o
  -1  -2 -17       17.11        8.68      4.82 o
   0  -2 -17      243.83      251.80     16.16 o
   1  -2 -17       23.14       21.85      6.14 o
   2  -2 -17       47.85       65.72     11.10 o
   3  -2 -17      196.84      218.84     15.54 o
   4  -2 -17       47.84       38.58     11.09 o
  -3  -1 -17      133.71      185.16     25.64 o
  -2  -1 -17       29.14       35.45      8.21 o
  -1  -1 -17      216.19      222.43     19.47 o
   0  -1 -17       21.89       22.62      6.69 o
   1  -1 -17      107.77       91.52     22.94 o
   2  -1 -17        0.51        0.13      4.07 o
   3  -1 -17       53.85       55.99     11.06 o
   4  -1 -17       47.84       47.31      7.21 o
   5  -1 -17       24.49       15.00     12.95 o
   6  -1 -17       80.20       84.14     22.12 o
  -3   0 -17       83.26      105.72     12.89 o
  -2   0 -17      179.28      199.45     16.22 o
  -1   0 -17        4.00        1.55      4.20 o
   0   0 -17      541.50      546.64     29.62 o
   1   0 -17      120.03      113.46     11.21 o
   2   0 -17      203.12      202.46     20.33 o
   3   0 -17      321.22      328.40     14.02 o
   4   0 -17       60.22       69.80     22.67 o
   5   0 -17       49.02       46.77     11.30 o
   6   0 -17       41.90       40.43     11.78 o
  -4   1 -17       11.68       14.94      9.98 o
  -3   1 -17      185.44      206.68     22.24 o
  -2   1 -17        3.80        3.30      6.41 o
  -1   1 -17       73.48       89.46     14.47 o
   0   1 -17       95.63       84.65     10.38 o
   1   1 -17      228.55      220.81     14.26 o
   2   1 -17       23.25       26.42      7.71 o
   3   1 -17       19.93       18.89     10.26 o
   4   1 -17       67.82       64.76     12.48 o
   5   1 -17       17.04       17.62      8.99 o
  -5   2 -17       75.69       56.07     16.05 o
  -4   2 -17       28.24       34.33     12.47 o
  -3   2 -17      122.21      105.58     17.40 o
  -2   2 -17        5.77        1.86      6.80 o
  -1   2 -17       45.51       35.32     10.23 o
   0   2 -17      140.40      129.29     15.58 o
   1   2 -17       99.49       87.21      8.77 o
   2   2 -17       34.85       35.87      5.06 o
   3   2 -17      141.89      126.19     27.90 o
   4   2 -17       51.30       59.81     15.71 o
   5   2 -17       58.18       73.97     20.78 o
  -5   3 -17        2.99       -1.58     10.38 o
  -4   3 -17       98.24       88.63     17.95 o
  -3   3 -17       64.78       70.07     15.24 o
  -2   3 -17       86.45       89.73     16.16 o
  -1   3 -17       16.37       14.39      8.07 o
   0   3 -17       70.13       68.87     11.87 o
   1   3 -17      271.63      301.46     13.27 o
   2   3 -17      325.70      296.65     22.66 o
   3   3 -17      133.60      127.44     18.32 o
   4   3 -17       17.35       12.51      8.00 o
   5   3 -17       29.11       19.62     16.85 o
  -4   4 -17       24.35       27.28     12.95 o
  -3   4 -17      107.39      119.93     18.97 o
  -2   4 -17       89.00       77.01     14.83 o
  -1   4 -17       26.59       21.11      8.82 o
   0   4 -17      130.05      126.90     18.43 o
   1   4 -17      137.78      133.28     29.99 o
   2   4 -17       78.25       56.52     11.74 o
   3   4 -17       25.60       23.38      8.70 o
   4   4 -17       24.09       11.15      7.72 o
  -3   5 -17        7.49        2.85      9.91 o
  -2   5 -17      219.06      235.18     21.72 o
  -1   5 -17       40.43       46.50     10.13 o
   0   5 -17       34.61       25.69     14.28 o
   1   5 -17       60.10       68.31     13.16 o
   2   5 -17      108.28       92.68     21.10 o
   3   5 -17       10.45        1.31      6.09 o
   4   5 -17       30.06       30.40     10.76 o
   0   6 -17       53.41       79.18     19.65 o
   1   6 -17       40.02       19.92      9.78 o
   2   6 -17       46.52       57.47     13.43 o
  -2  -9 -16       65.42       55.90     19.44 o
  -1  -9 -16       44.42       31.92     15.85 o
   0  -9 -16       71.43       60.49     19.09 o
   1  -9 -16       12.90       17.98     13.69 o
  -3  -8 -16       20.43       -0.60      8.86 o
  -2  -8 -16      105.19      110.98     25.25 o
  -1  -8 -16       47.37       42.37     16.57 o
   0  -8 -16        5.75       -0.23      7.19 o
   1  -8 -16       39.19       42.34     16.46 o
   2  -8 -16       23.30       16.66      8.86 o
   3  -8 -16        6.70        2.89      7.30 o
  -4  -7 -16      124.32      142.56     29.08 o
  -3  -7 -16      176.16      147.79     28.02 o
  -2  -7 -16       10.73       24.76     12.14 o
  -1  -7 -16       49.72       55.24     17.57 o
   0  -7 -16      152.23      128.63     25.55 o
   1  -7 -16        0.33        0.36      7.25 o
   2  -7 -16      223.03      263.69     39.30 o
   3  -7 -16       24.57       22.48      8.87 o
   4  -7 -16      128.42      106.18     12.28 o
  -5  -6 -16       29.58       15.94     13.06 o
  -4  -6 -16       87.40      106.14     24.20 o
  -3  -6 -16       79.54       48.37     16.68 o
  -2  -6 -16      206.16      221.61     31.04 o
  -1  -6 -16       36.47       45.01     15.16 o
   0  -6 -16      239.40      302.77     33.97 o
   1  -6 -16        6.93       12.38      6.38 o
   2  -6 -16       61.59       61.68     20.02 o
   3  -6 -16        4.16        8.73      5.07 o
   4  -6 -16       56.19       52.65     11.19 o
  -5  -5 -16       29.33       25.58     13.53 o
  -4  -5 -16       60.94       34.16     13.91 o
  -3  -5 -16      208.11      209.17     30.51 o
  -2  -5 -16      117.14      133.19     23.63 o
  -1  -5 -16       85.39       60.38     16.30 o
   0  -5 -16      259.18      270.86     30.79 o
   1  -5 -16       47.47       53.06      7.71 o
   2  -5 -16       65.25       70.63      8.90 o
   3  -5 -16      102.81       83.44     26.47 o
   4  -5 -16       32.64       25.74      8.47 o
   5  -5 -16       61.68       59.84     11.42 o
  -6  -4 -16       25.69       26.95     14.36 o
  -5  -4 -16       85.70       72.39     20.64 o
  -4  -4 -16       77.20      116.89     23.78 o
  -3  -4 -16       95.74      101.87     21.68 o
  -2  -4 -16       21.75       29.04     11.75 o
  -1  -4 -16      324.45      299.76     30.56 o
   0  -4 -16      162.38      155.50     10.95 o
   1  -4 -16      228.66      210.27     16.03 o
   2  -4 -16       55.77       44.23      8.85 o
   3  -4 -16        9.71        8.71     10.78 o
   4  -4 -16       78.63       60.83     10.48 o
   5  -4 -16       38.78       34.73      9.65 o
  -5  -3 -16       29.98       32.69     14.75 o
  -4  -3 -16       15.90        5.80      7.83 o
  -3  -3 -16       17.53       33.33     12.98 o
  -2  -3 -16       46.43       34.72     12.15 o
  -1  -3 -16       12.78       14.49      5.59 o
   0  -3 -16      134.86      115.49     12.11 o
   1  -3 -16        7.10       -0.31      3.46 o
   2  -3 -16       28.40       19.63      6.43 o
   3  -3 -16       95.58       88.66     11.29 o
   4  -3 -16      226.21      227.55     29.72 o
   5  -3 -16       19.56       16.66      6.28 o
   6  -3 -16       60.62       69.76     20.17 o
  -4  -2 -16       36.67       56.31     16.74 o
  -3  -2 -16       75.57       74.63     17.67 o
  -2  -2 -16      423.39      461.05     34.14 o
  -1  -2 -16        9.53       10.69      5.46 o
   0  -2 -16      671.40      616.58     24.05 o
   1  -2 -16      297.16      307.00     16.55 o
   2  -2 -16       70.11       79.82     10.18 o
   3  -2 -16       51.07       51.44      8.86 o
   4  -2 -16       31.60       31.55      7.07 o
   5  -2 -16      161.81      174.20     25.92 o
   6  -2 -16       12.77       30.76     17.17 o
  -3  -1 -16       84.41       71.65     16.62 o
  -2  -1 -16        5.86        5.32      4.94 o
  -1  -1 -16       11.89        9.67      4.80 o
   0  -1 -16      401.85      414.77     15.93 o
   1  -1 -16      297.55      282.73     30.02 o
   2  -1 -16      178.65      211.52     11.61 o
   3  -1 -16       38.52       45.98      5.99 o
   4  -1 -16      390.02      430.09     15.24 o
   5  -1 -16        0.30        0.78      5.83 o
   6  -1 -16       25.70       10.02     12.73 o
  -3   0 -16        8.82       -0.05      6.61 o
  -2   0 -16      141.99      177.20     16.41 o
  -1   0 -16      746.33      739.55     26.09 o
   0   0 -16      290.55      285.76     12.44 o
   1   0 -16       10.79       11.41      4.81 o
   2   0 -16      150.70      147.66     10.36 o
   3   0 -16      101.97       88.49     14.14 o
   4   0 -16        0.85        2.36      5.11 o
   5   0 -16      163.31      169.94     24.39 o
   6   0 -16       46.26       40.05     11.74 o
  -4   1 -16      157.40      134.51     19.83 o
  -3   1 -16      190.86      195.37     20.86 o
  -2   1 -16       51.97       53.80      9.51 o
  -1   1 -16      263.25      258.88     20.60 o
   0   1 -16      126.28       93.35     13.63 o
   1   1 -16       85.89       75.61      8.03 o
   2   1 -16      838.82      832.13     22.76 o
   3   1 -16       25.60       24.14      8.13 o
   4   1 -16       72.43       77.91     12.94 o
   5   1 -16       43.96       38.17     10.94 o
   6   1 -16       26.27       32.58     18.06 o
  -5   2 -16        8.39        5.00      9.38 o
  -4   2 -16       46.77       42.16     12.84 o
  -3   2 -16      113.94       89.40     16.29 o
  -2   2 -16       64.57       50.10     11.95 o
  -1   2 -16      215.26      211.22     19.69 o
   0   2 -16      334.94      300.93     21.00 o
   1   2 -16       42.93       42.98      8.94 o
   2   2 -16       15.98       12.77      3.60 o
   3   2 -16      123.88      144.37     25.51 o
   4   2 -16       94.07      125.64     16.42 o
   5   2 -16       98.71      114.99     24.60 o
   6   2 -16       68.83       66.00     13.85 o
  -5   3 -16       37.62       11.04     10.70 o
  -4   3 -16        9.44        8.69      9.80 o
  -3   3 -16      185.43      179.16     21.60 o
  -2   3 -16       38.74       43.51     11.43 o
  -1   3 -16      288.43      308.42     22.68 o
   0   3 -16       49.65       42.09      8.09 o
   1   3 -16        7.61        5.49      3.65 o
   2   3 -16      168.08      178.63     17.66 o
   3   3 -16      239.04      270.71     21.87 o
   4   3 -16       29.43       35.55     10.12 o
   5   3 -16       62.29       57.32     16.37 o
  -4   4 -16       28.53       33.31     12.98 o
  -3   4 -16      270.80      268.87     25.09 o
  -2   4 -16      350.04      326.39     24.43 o
  -1   4 -16       56.76       51.12     11.45 o
   0   4 -16      122.61      119.06     10.64 o
   1   4 -16      121.45      134.24     16.69 o
   2   4 -16       58.12       68.25     12.35 o
   3   4 -16       80.49       77.49     13.82 o
   4   4 -16      164.44      156.84     18.91 o
   5   4 -16       15.54       25.98      9.91 o
  -4   5 -16        7.85       11.26     10.48 o
  -3   5 -16       14.86       29.35     11.95 o
  -2   5 -16       14.70       19.23      9.04 o
  -1   5 -16       56.44       66.19     11.01 o
   0   5 -16       41.51       46.36     16.48 o
   1   5 -16       38.21       40.51     10.62 o
   2   5 -16        5.00       14.52      7.57 o
   3   5 -16       14.11       14.92      7.60 o
   4   5 -16      200.72      209.85     22.65 o
  -3   6 -16      206.63      237.06     22.65 o
  -2   6 -16       83.39       92.20     13.94 o
   0   6 -16       62.47       40.09     15.04 o
   1   6 -16       34.65       34.74     11.25 o
   2   6 -16       18.64       20.07     10.91 o
   3   6 -16       13.77       11.56     11.68 o
   0   7 -16       44.26       34.67     18.04 o
   1   7 -16       65.16       65.61     14.37 o
  -2  -9 -15       19.76       21.32     13.72 o
  -1  -9 -15       69.62       93.05     24.68 o
   0  -9 -15       93.32       52.20     19.08 o
   1  -9 -15       61.79       77.50     22.71 o
   2  -9 -15       10.14       12.95      9.00 o
  -4  -8 -15       20.16       16.27     12.69 o
  -3  -8 -15        8.19        2.69      7.89 o
  -2  -8 -15       52.39       73.36     20.97 o
  -1  -8 -15      179.99      189.69     31.36 o
   0  -8 -15      105.56       64.31     18.95 o
   1  -8 -15      206.44      218.28     32.88 o
   2  -8 -15       14.58        7.70      7.84 o
   3  -8 -15      117.51      146.98     18.41 o
  -5  -7 -15       78.01       92.44     24.37 o
  -4  -7 -15        8.27        8.61     10.98 o
  -3  -7 -15      127.91      110.70     25.34 o
  -2  -7 -15       10.88       16.10     10.46 o
  -1  -7 -15       12.22        3.90      7.58 o
   0  -7 -15       31.38       41.19     14.58 o
   1  -7 -15       14.24        7.33      9.26 o
   2  -7 -15       10.80       12.55      7.24 o
   3  -7 -15        8.56        2.83      6.27 o
   4  -7 -15      139.90      148.46     13.92 o
  -5  -6 -15       59.85       56.40     18.65 o
  -4  -6 -15      172.65      135.31     27.08 o
  -3  -6 -15        2.59        5.20      8.54 o
  -2  -6 -15       51.71       66.52     17.56 o
  -1  -6 -15      104.84       81.99     18.95 o
   0  -6 -15       17.70       13.56      9.41 o
   1  -6 -15      190.24      262.57     18.94 o
   2  -6 -15        6.50        4.73      6.88 o
   3  -6 -15      136.43      152.70     12.68 o
   4  -6 -15       16.13       13.06      5.53 o
   5  -6 -15       32.23       21.65      9.00 o
  -6  -5 -15       25.90        6.70     11.01 o
  -5  -5 -15      101.12      131.33     26.99 o
  -4  -5 -15      110.91      128.76     24.59 o
  -3  -5 -15       13.56        6.50      7.53 o
  -2  -5 -15      142.75      111.92     21.66 o
  -1  -5 -15       88.13       82.67     17.75 o
   0  -5 -15       42.31       54.33     15.08 o
   1  -5 -15       44.37       51.65      9.39 o
   2  -5 -15       33.99       27.81      6.01 o
   3  -5 -15       10.73        9.79      4.61 o
   4  -5 -15       84.08       79.60     11.96 o
   5  -5 -15      216.06      208.88     20.75 o
  -6  -4 -15       31.49       26.17     14.50 o
  -5  -4 -15       40.49       42.80     14.57 o
  -4  -4 -15       62.15       62.59     16.82 o
  -3  -4 -15      132.50      124.45     22.66 o
  -2  -4 -15      160.31      167.45     24.61 o
  -1  -4 -15      428.36      436.48     33.99 o
   0  -4 -15       70.67       65.98      7.45 o
   1  -4 -15      215.40      218.28     12.32 o
   2  -4 -15      105.52       96.76     11.95 o
   3  -4 -15       57.61       49.29      9.00 o
   4  -4 -15       18.12       10.78      6.21 o
   5  -4 -15      104.73       82.08     17.26 o
   6  -4 -15       34.10       20.89     12.72 o
  -4  -3 -15      267.75      268.25     31.59 o
  -3  -3 -15       81.48       69.62     16.76 o
  -2  -3 -15       17.62       25.94     10.48 o
  -1  -3 -15      117.57      135.40     27.69 o
   0  -3 -15      155.82      178.20     13.50 o
   1  -3 -15      434.65      442.74     20.15 o
   2  -3 -15       42.77       43.85      7.77 o
   3  -3 -15      141.40      149.67     16.06 o
   4  -3 -15        1.13        2.16      4.62 o
   5  -3 -15      102.66      115.35     18.87 o
   6  -3 -15       12.47       19.59     12.37 o
  -3  -2 -15      207.98      190.27     25.28 o
  -2  -2 -15       26.82       15.18      8.13 o
  -1  -2 -15      246.29      219.01     14.69 o
   0  -2 -15     2005.01     2039.20     85.74 o
   1  -2 -15       43.93       41.69      7.40 o
   2  -2 -15       11.86        6.87      6.97 o
   3  -2 -15      102.67      103.30     23.27 o
   4  -2 -15       20.10       13.11      6.35 o
   5  -2 -15      286.04      308.20     25.15 o
   6  -2 -15      109.06      100.22     24.32 o
  -2  -1 -15       90.73       97.63     10.91 o
  -1  -1 -15      160.69      158.86     12.68 o
   0  -1 -15       18.85       19.26      4.38 o
   1  -1 -15       92.46       92.51      7.88 o
   2  -1 -15      347.67      348.39     12.31 o
   3  -1 -15      126.06      134.79      8.73 o
   4  -1 -15       23.54       21.09      5.84 o
   5  -1 -15       40.07       28.05      8.87 o
   6  -1 -15        9.75        4.41      7.22 o
  -3   0 -15       27.03       16.63      7.17 o
  -2   0 -15      651.09      623.04     36.82 o
  -1   0 -15      688.48      727.59     24.79 o
   0   0 -15      169.54      189.51     14.51 o
   1   0 -15      377.90      381.37     16.80 o
   2   0 -15       38.16       36.74      5.83 o
   3   0 -15      137.89      140.52      9.16 o
   4   0 -15       25.43       11.54      6.59 o
   5   0 -15      175.05      187.08     18.82 o
   6   0 -15       42.54       57.64     12.58 o
  -4   1 -15       49.07       51.92     13.20 o
  -3   1 -15      194.08      182.75     19.69 o
  -2   1 -15      242.69      225.08     21.86 o
  -1   1 -15      158.91      169.59     12.35 o
   0   1 -15       50.47       43.94      7.67 o
   1   1 -15       44.78       51.40     15.28 o
   2   1 -15      370.23      348.73     13.82 o
   3   1 -15       62.52       62.55     12.44 o
   4   1 -15       60.90       67.46     12.59 o
   5   1 -15       23.62       14.52      7.84 o
   6   1 -15       20.01       13.54      8.41 o
  -5   2 -15       74.93       54.33     15.07 o
  -4   2 -15      144.31      167.27     21.36 o
  -3   2 -15        7.26        1.96      6.26 o
  -2   2 -15      822.71      825.53     38.72 o
  -1   2 -15      535.74      560.52     29.49 o
   0   2 -15      267.80      263.68     15.54 o
   1   2 -15      452.32      434.61     15.85 o
   2   2 -15       67.51       62.48      9.75 o
   3   2 -15       21.75        9.78      6.28 o
   4   2 -15      132.98      135.95     25.24 o
   5   2 -15       11.81       12.94      9.98 o
   6   2 -15       60.89       48.12     11.58 o
  -5   3 -15       31.56       31.70     12.86 o
  -4   3 -15       76.03      107.62     18.48 o
  -3   3 -15       37.62       36.04     10.84 o
  -2   3 -15       72.30       66.71     13.23 o
  -1   3 -15       50.12       47.25     10.68 o
   0   3 -15      148.60      159.43     12.67 o
   1   3 -15      198.39      206.45     10.41 o
   2   3 -15      206.49      196.03     17.84 o
   3   3 -15       39.25       49.92     12.19 o
   4   3 -15      196.12      184.31     26.79 o
   5   3 -15      177.07      215.75     24.06 o
   6   3 -15        5.20        6.20      7.25 o
  -5   4 -15       32.78       22.93     12.92 o
  -4   4 -15      120.45       99.53     18.70 o
  -3   4 -15       52.71       44.92     12.40 o
  -2   4 -15      343.99      352.24     24.72 o
  -1   4 -15      169.72      180.54     17.34 o
   0   4 -15       22.77       15.68      5.31 o
   1   4 -15      140.88      149.21     16.80 o
   2   4 -15      143.51      167.25     17.52 o
   3   4 -15       63.86       80.93     13.03 o
   4   4 -15       65.03       58.85     12.03 o
   5   4 -15       40.22       31.05     14.97 o
  -4   5 -15      107.68       99.64     18.18 o
  -3   5 -15      204.02      198.77     21.90 o
  -2   5 -15       46.51       53.16      9.72 o
  -1   5 -15        6.16        6.22      6.09 o
   0   5 -15       71.49      100.97     21.35 o
   1   5 -15       32.21       37.88      9.87 o
   2   5 -15      257.92      272.22     22.16 o
   3   5 -15      209.94      203.21     20.15 o
   4   5 -15       10.03        7.95      6.74 o
   5   5 -15      105.56      130.93     45.69 o
  -3   6 -15       27.74       11.23      9.80 o
  -2   6 -15       22.91       12.27      6.81 o
   0   6 -15      124.72      128.92     17.71 o
   1   6 -15        8.12        6.86      6.66 o
   2   6 -15       52.71       59.25     12.44 o
   3   6 -15       76.00       85.48     14.41 o
   4   6 -15       25.67       10.62      8.09 o
   0   7 -15        9.55        1.09      7.12 o
   1   7 -15       50.08       34.72     11.26 o
   2   7 -15       17.30       13.23      8.43 o
  -3  -9 -14       14.33        3.01      9.15 o
  -2  -9 -14       11.07       13.80     12.00 o
  -1  -9 -14       28.36        8.88     10.43 o
   0  -9 -14       84.43       78.30     21.96 o
   1  -9 -14        3.18        7.58      8.24 o
   2  -9 -14       57.14       49.49     13.12 o
  -4  -8 -14      121.69      103.87     25.22 o
  -3  -8 -14       16.95       20.78     12.75 o
  -2  -8 -14      126.23      136.67     26.85 o
  -1  -8 -14       23.40       38.17     14.57 o
   0  -8 -14       40.42       32.98     13.08 o
   1  -8 -14       64.60       66.96     19.33 o
   2  -8 -14        0.54        0.17      5.46 o
   3  -8 -14       30.21       44.07     16.39 o
  -5  -7 -14       72.79       66.83     20.63 o
  -4  -7 -14        8.20       10.48     10.92 o
  -3  -7 -14      281.86      274.89     35.16 o
  -2  -7 -14       94.65      114.10     23.09 o
  -1  -7 -14      104.96      105.74     22.46 o
   0  -7 -14      128.25       71.11     18.03 o
   1  -7 -14       55.07       57.81     16.49 o
   2  -7 -14       65.98       71.92     12.15 o
   3  -7 -14       15.87        3.28      6.09 o
   4  -7 -14       60.05       32.35      9.67 o
  -6  -6 -14      136.85      101.73     24.17 o
  -5  -6 -14       37.61       53.88     18.81 o
  -4  -6 -14       33.05        6.31      9.16 o
  -3  -6 -14       28.00       36.23     14.08 o
  -2  -6 -14       61.95       25.28     11.54 o
  -1  -6 -14       31.72        9.02      8.43 o
   0  -6 -14      123.17      113.61     21.52 o
   1  -6 -14       57.58       59.03     10.20 o
   2  -6 -14      111.51       96.90     13.41 o
   3  -6 -14       53.22       77.47     12.24 o
   4  -6 -14      123.60      100.41     10.89 o
   5  -6 -14       41.65       44.00     10.13 o
  -6  -5 -14        9.65        7.31      9.24 o
  -5  -5 -14      111.74       58.83     18.26 o
  -4  -5 -14       11.77        7.66      7.82 o
  -3  -5 -14      285.21      221.51     29.48 o
  -2  -5 -14      188.75      146.11     23.62 o
  -1  -5 -14        5.26        5.97      6.55 o
   0  -5 -14      355.08      356.47     30.82 o
   1  -5 -14      137.34      149.89     13.64 o
   2  -5 -14      172.24      158.53     34.75 o
   3  -5 -14        4.47        5.19      4.07 o
   4  -5 -14       17.58        8.63     14.44 o
   5  -5 -14       75.91       93.02     13.38 o
   6  -5 -14        6.63        5.04      6.83 o
  -5  -4 -14       80.13       38.51     14.50 o
  -4  -4 -14      121.85      124.06     23.31 o
  -3  -4 -14      269.27      266.45     30.28 o
  -2  -4 -14       20.79       30.06     11.40 o
  -1  -4 -14       54.67       39.41     12.75 o
   0  -4 -14     1403.80     1460.92     39.44 o
   1  -4 -14      670.21      672.49     19.94 o
   2  -4 -14       41.12       46.15      6.59 o
   3  -4 -14       14.61        2.80      4.16 o
   4  -4 -14       54.80       70.15     10.84 o
   5  -4 -14        1.94        1.45      4.91 o
   6  -4 -14      209.05      265.24     35.65 o
  -4  -3 -14      194.27      144.06     24.68 o
  -3  -3 -14      507.15      495.63     36.43 o
  -2  -3 -14      374.69      376.29     29.88 o
  -1  -3 -14       85.67       82.11      7.45 o
   0  -3 -14       30.23       34.69      9.09 o
   1  -3 -14      535.31      523.47     21.26 o
   2  -3 -14       41.87       35.48     12.93 o
   3  -3 -14       16.99       14.86      5.49 o
   4  -3 -14        4.29        1.79      4.38 o
   5  -3 -14       20.79        9.59      6.26 o
   6  -3 -14       51.14       53.80     17.51 o
  -3  -2 -14       78.84       72.08     15.83 o
  -2  -2 -14      238.02      202.22     23.09 o
  -1  -2 -14      316.55      323.22     16.12 o
   0  -2 -14      623.29      618.25     22.42 o
   1  -2 -14      323.52      285.85     26.55 o
   2  -2 -14      557.31      555.11     21.58 o
   3  -2 -14       50.56       46.57     10.07 o
   4  -2 -14       73.25       71.47      6.87 o
   5  -2 -14       38.53       50.77      8.42 o
   6  -2 -14       68.72       74.19     13.92 o
  -2  -1 -14      149.83      156.07     12.49 o
  -1  -1 -14     1712.75     1733.12     41.77 o
   0  -1 -14      324.03      332.39     12.44 o
   1  -1 -14       15.54       12.80      3.34 o
   2  -1 -14      783.24      792.63     18.62 o
   3  -1 -14      130.68      118.95      8.01 o
   4  -1 -14      309.29      324.29     13.35 o
   5  -1 -14       71.85       79.26     10.06 o
   6  -1 -14       52.20       42.57     11.12 o
  -3   0 -14      100.14       75.40     12.95 o
  -2   0 -14       67.77       70.18     18.69 o
  -1   0 -14      613.59      605.90     21.74 o
   0   0 -14      320.67      312.72     14.17 o
   1   0 -14      459.43      457.37     27.23 o
   2   0 -14      135.96      157.34      8.39 o
   3   0 -14       10.01        4.74      3.32 o
   4   0 -14       52.84       73.10     11.78 o
   5   0 -14      313.36      358.14     23.94 o
   6   0 -14       41.25       43.90     40.95 o
  -4   1 -14      120.80       96.75     15.96 o
  -3   1 -14      425.18      458.58     27.55 o
  -2   1 -14      128.21      131.44     15.57 o
  -1   1 -14      349.76      335.94     28.66 o
   0   1 -14      154.26      160.93      9.55 o
   1   1 -14      294.78      285.83     12.36 o
   2   1 -14      120.73      136.01      8.67 o
   3   1 -14       43.20       68.06     11.97 o
   4   1 -14       87.45      106.90     13.74 o
   5   1 -14      223.43      235.72     20.47 o
   6   1 -14       10.40       -1.30      5.74 o
  -5   2 -14       63.19       47.90     13.77 o
  -4   2 -14      123.36      137.95     19.12 o
  -3   2 -14       81.46       68.91     13.80 o
  -2   2 -14      594.63      567.35     30.34 o
  -1   2 -14      101.96       80.97     12.53 o
   0   2 -14        2.49        5.64      4.08 o
   1   2 -14      276.19      269.29     13.21 o
   2   2 -14       84.53       86.42      5.64 o
   3   2 -14       95.44       95.02     20.60 o
   4   2 -14       23.43       21.52      7.43 o
   5   2 -14       69.62       73.61     12.89 o
   6   2 -14      211.55      230.50     22.05 o
  -6   3 -14       26.55       36.38     14.58 o
  -5   3 -14       63.36       91.97     18.42 o
  -4   3 -14       17.73       13.78      9.71 o
  -3   3 -14      387.56      356.54     26.23 o
  -2   3 -14       41.13       26.78     14.75 o
  -1   3 -14      190.16      200.68     18.09 o
   0   3 -14      446.52      436.54     26.41 o
   1   3 -14       32.40       38.08      6.25 o
   2   3 -14      431.47      455.60     23.66 o
   3   3 -14       55.35       64.40     11.13 o
   4   3 -14       13.61       15.78      7.37 o
   5   3 -14       19.48       28.84     13.56 o
   6   3 -14       15.22       18.04      8.37 o
  -5   4 -14       50.89       54.91     15.74 o
  -4   4 -14       26.12       24.84     10.71 o
  -3   4 -14       23.59       27.31     10.07 o
  -2   4 -14       46.65       30.76     10.06 o
  -1   4 -14       20.67       17.12      5.07 o
   0   4 -14       77.89       79.66     22.60 o
   1   4 -14      290.65      308.67     21.33 o
   2   4 -14       13.76        4.71      5.02 o
   3   4 -14      385.69      389.53     25.50 o
   4   4 -14      209.13      233.22     29.01 o
   5   4 -14       29.69       18.21      7.75 o
  -5   5 -14      152.60      139.41     22.24 o
  -4   5 -14       15.63       17.75     10.16 o
  -3   5 -14      348.70      355.39     26.52 o
  -2   5 -14      117.29      125.54     12.98 o
  -1   5 -14       85.78       99.19      9.21 o
   0   5 -14      266.33      234.26     28.66 o
   1   5 -14       54.09       47.06     10.52 o
   2   5 -14       17.56        9.53     10.06 o
   3   5 -14       19.83        8.93      6.33 o
   4   5 -14       11.87       12.41      7.19 o
   5   5 -14       33.94       25.05      9.36 o
  -4   6 -14       53.87       78.67     16.41 o
  -3   6 -14      109.34      113.35     16.85 o
  -2   6 -14       57.14       75.22     10.77 o
  -1   6 -14       27.44       22.80      9.50 o
   0   6 -14       12.52       12.47     10.24 o
   1   6 -14       70.08       67.00     12.75 o
   2   6 -14       34.73       48.55     11.19 o
   3   6 -14        4.51        4.64      5.92 o
   4   6 -14      139.14      161.73     27.78 o
  -1   7 -14       40.14       55.85     19.75 o
   0   7 -14       30.94       16.97      8.18 o
   1   7 -14       17.89       26.54      9.46 o
   2   7 -14       57.08       83.87     14.51 o
   3   7 -14        6.18       19.22      8.66 o
  -1 -10 -13       39.27       15.93      9.20 o
   0 -10 -13       44.27       30.76     11.33 o
  -3  -9 -13       35.33       12.56     11.18 o
  -2  -9 -13      126.96       36.57     14.72 o
  -1  -9 -13      118.11      103.86     23.85 o
   0  -9 -13      110.99       94.99     22.33 o
   1  -9 -13       84.07       86.54     16.01 o
   2  -9 -13       38.92       18.97     11.53 o
   3  -9 -13        5.50        0.83      7.14 o
  -4  -8 -13       89.11       74.85     21.88 o
  -3  -8 -13        7.76        6.86      9.24 o
  -2  -8 -13       68.48       90.72     22.13 o
  -1  -8 -13       70.08       84.14     20.06 o
   0  -8 -13       29.10       27.02     12.53 o
   1  -8 -13       68.30       62.79     18.07 o
   2  -8 -13       35.14       35.23     13.32 o
   3  -8 -13       25.04       30.62      9.64 o
   4  -8 -13       89.14       79.44     18.76 o
  -5  -7 -13      167.08      148.46     28.69 o
  -4  -7 -13        8.33        3.60      8.43 o
  -3  -7 -13      188.67      174.38     28.58 o
  -2  -7 -13       34.40       37.90     13.85 o
  -1  -7 -13      142.67      179.91     27.22 o
   0  -7 -13       95.92       86.44     19.94 o
   1  -7 -13      206.26      167.49     26.31 o
   2  -7 -13       71.93       62.51     11.29 o
   3  -7 -13      107.47      111.07     14.64 o
   4  -7 -13       11.33       10.89      7.42 o
   5  -7 -13       33.17       24.62      7.53 o
  -6  -6 -13      104.34       92.05     23.71 o
  -5  -6 -13        4.67        0.11      8.44 o
  -4  -6 -13      285.83      229.03     32.01 o
  -3  -6 -13       74.30       50.23     14.64 o
  -2  -6 -13      147.41      169.76     26.02 o
  -1  -6 -13      173.90      147.48     23.29 o
   0  -6 -13        6.76       12.37      8.19 o
   1  -6 -13      681.91      717.52     27.73 o
   2  -6 -13      344.13      347.04     27.66 o
   3  -6 -13      193.83      219.00     18.06 o
   4  -6 -13       46.22       52.93      8.46 o
   5  -6 -13        9.27        6.24      6.79 o
  -6  -5 -13       25.88       51.26     17.95 o
  -5  -5 -13       15.28       -4.17      6.00 o
  -4  -5 -13       29.86       13.52      9.01 o
  -3  -5 -13      283.34      217.39     28.27 o
  -2  -5 -13       70.37       56.26     14.66 o
  -1  -5 -13       16.43        1.61      5.14 o
   0  -5 -13      560.02      595.65     39.63 o
   1  -5 -13      121.88      128.25     15.96 o
   2  -5 -13      124.78      126.00     13.12 o
   3  -5 -13       25.22       33.29      7.89 o
   4  -5 -13        5.20        9.65      4.68 o
   5  -5 -13      120.49      112.91     13.80 o
   6  -5 -13       38.95       28.35      8.31 o
  -5  -4 -13       63.42       55.84     16.29 o
  -4  -4 -13      116.28      121.04     22.69 o
  -3  -4 -13      126.15      114.84     20.77 o
  -2  -4 -13      255.35      240.35     26.52 o
  -1  -4 -13      824.60      824.32     45.44 o
   0  -4 -13       89.10      101.39     10.63 o
   1  -4 -13      822.97      808.29     27.39 o
   2  -4 -13       63.74       54.77      6.92 o
   3  -4 -13       37.76       40.04      6.25 o
   4  -4 -13        0.70       -1.09      4.30 o
   5  -4 -13       15.67        6.28      5.49 o
   6  -4 -13       23.07       28.11     13.75 o
  -3  -3 -13      327.55      232.65     26.66 o
  -2  -3 -13       54.33       47.82     13.22 o
  -1  -3 -13      786.62      763.11     19.51 o
   0  -3 -13     1525.50     1547.09     30.57 o
   1  -3 -13      914.85      915.23     25.57 o
   2  -3 -13      223.67      226.09     14.19 o
   3  -3 -13      675.75      667.54     46.28 o
   4  -3 -13      123.14      110.43     22.19 o
   5  -3 -13      279.71      329.01     26.34 o
   6  -3 -13       36.87       40.37     13.63 o
  -2  -2 -13       19.16        5.70      5.94 o
  -1  -2 -13      868.08      903.22     36.38 o
   0  -2 -13      744.90      748.63     20.77 o
   1  -2 -13      171.93      174.76      8.96 o
   2  -2 -13       30.81       23.03      4.11 o
   3  -2 -13       70.99       74.32      6.69 o
   4  -2 -13       81.94       77.22      7.06 o
   5  -2 -13      112.83      126.78     16.16 o
   6  -2 -13       60.02       65.29     10.40 o
   7  -2 -13       46.96       61.75     13.42 o
  -2  -1 -13      199.70      204.88     12.95 o
  -1  -1 -13       85.25       88.33      7.98 o
   0  -1 -13      421.12      440.00     17.85 o
   1  -1 -13      362.51      380.53     11.67 o
   2  -1 -13      169.02      185.64     10.85 o
   3  -1 -13      353.57      357.59     11.95 o
   4  -1 -13      202.56      198.66     16.02 o
   5  -1 -13       93.97       91.40     22.11 o
   6  -1 -13       88.89       82.88     11.11 o
   7  -1 -13       57.72       57.98     13.52 o
  -3   0 -13       74.70       76.23     12.37 o
  -2   0 -13       96.95       81.51     12.15 o
  -1   0 -13       19.16       16.21      4.15 o
   0   0 -13      113.99      102.69      8.88 o
   1   0 -13       73.45       66.40      5.64 o
   2   0 -13      120.82      129.79      7.43 o
   3   0 -13      272.50      281.97     10.03 o
   4   0 -13      150.73      170.26     22.18 o
   5   0 -13      239.60      253.89     20.21 o
   6   0 -13      105.76       91.97     14.29 o
   7   0 -13       97.06      122.33     17.93 o
  -4   1 -13      293.89      305.38     22.88 o
  -3   1 -13      187.49      229.89     19.97 o
  -2   1 -13       46.73       54.64      7.29 o
  -1   1 -13       76.81       84.95      7.78 o
   0   1 -13        3.33        1.76      2.67 o
   1   1 -13      284.51      277.73     11.64 o
   2   1 -13       27.04       26.38      4.39 o
   3   1 -13      430.50      432.89     21.82 o
   4   1 -13       80.23       92.00     22.23 o
   5   1 -13       10.07       12.98      6.80 o
   6   1 -13       42.71       22.67      8.28 o
   7   1 -13       99.77      131.79     18.51 o
  -5   2 -13       38.50       25.48     10.82 o
  -4   2 -13      196.28      245.69     23.07 o
  -3   2 -13      110.71      128.84     16.40 o
  -2   2 -13      428.73      400.07     17.73 o
  -1   2 -13      479.74      462.28     24.41 o
   0   2 -13      121.51      104.90     19.61 o
   1   2 -13      166.87      164.76      9.23 o
   2   2 -13      140.82      148.74      6.54 o
   3   2 -13      186.16      228.96     34.14 o
   4   2 -13      180.16      196.55     17.37 o
   5   2 -13       64.15       65.89     11.60 o
   6   2 -13       37.59       26.73     12.48 o
  -6   3 -13       48.44       33.78     13.56 o
  -5   3 -13       94.53       80.49     17.13 o
  -4   3 -13       30.23       32.39     11.15 o
  -3   3 -13      220.42      209.59     15.43 o
  -2   3 -13      474.44      487.31     21.09 o
  -1   3 -13       29.77       23.48      5.10 o
   0   3 -13        8.95        4.61      4.08 o
   1   3 -13       24.56       23.96      3.99 o
   2   3 -13      471.13      474.47     35.30 o
   3   3 -13       15.10       11.44     11.23 o
   4   3 -13       14.54       11.52      6.21 o
   5   3 -13       89.70      111.48     19.30 o
   6   3 -13        4.64       -3.83      5.51 o
  -5   4 -13       10.32       18.48     11.34 o
  -4   4 -13      276.73      218.02     23.49 o
  -3   4 -13        4.07        4.75      5.12 o
  -2   4 -13      310.25      323.61     17.60 o
  -1   4 -13      358.06      341.04     15.06 o
   0   4 -13        3.12        1.32      3.49 o
   1   4 -13      370.22      370.47     21.32 o
   2   4 -13        9.34        6.23      4.99 o
   3   4 -13        4.46        3.54      6.01 o
   4   4 -13        9.22       13.33     12.89 o
   5   4 -13       14.05       11.82      7.17 o
   6   4 -13        0.64        3.24      6.61 o
  -5   5 -13        6.93       21.55     12.03 o
  -4   5 -13       35.57       29.05     11.56 o
  -3   5 -13       47.10       60.88     14.33 o
  -2   5 -13       60.17       63.56      9.68 o
  -1   5 -13       18.82       13.09      4.82 o
   0   5 -13      303.95      285.12     29.51 o
   1   5 -13       34.91       40.51      9.30 o
   2   5 -13      134.11      143.26     16.08 o
   3   5 -13       75.25       81.29     17.25 o
   4   5 -13       12.56        1.51      7.03 o
   5   5 -13      314.71      368.69     29.06 o
  -4   6 -13      108.61       95.84     17.82 o
  -3   6 -13      106.60      119.78     13.91 o
  -2   6 -13        9.12        7.14      8.64 o
  -1   6 -13      165.45      181.78     27.50 o
   0   6 -13       33.18       17.79     10.13 o
   1   6 -13       31.29       39.53      9.83 o
   2   6 -13       16.53       24.43      8.13 o
   3   6 -13      121.35      113.07     15.32 o
   4   6 -13       15.38        8.32      6.63 o
   5   6 -13       13.67       17.74      8.88 o
  -3   7 -13      165.90      181.20     17.59 o
  -1   7 -13       33.04       37.95     15.35 o
   0   7 -13       39.07       43.78     10.89 o
   1   7 -13       20.49       22.14     10.34 o
   2   7 -13       99.74      110.92     16.10 o
   3   7 -13      111.16       88.56     16.37 o
   4   7 -13       18.76       35.08     10.31 o
  -1   8 -13       13.79        0.38     11.70 o
   0   8 -13       93.49      112.25     17.44 o
   1   8 -13       10.80       10.86      8.02 o
   2   8 -13       48.26       49.54     16.59 o
  -2 -10 -12       96.88       81.82     29.47 o
  -1 -10 -12       67.57       54.09     16.51 o
   0 -10 -12       70.13       76.23     20.47 o
   1 -10 -12        6.87        0.57      9.49 o
  -4  -9 -12      128.13      110.30     18.77 o
  -3  -9 -12       10.20       13.04      9.04 o
  -2  -9 -12      101.15      102.40     23.40 o
  -1  -9 -12      340.86      390.76     45.48 o
   0  -9 -12       13.74       14.15      8.52 o
   1  -9 -12      189.09      173.00     21.54 o
   2  -9 -12      232.74      263.99     35.93 o
   3  -9 -12      109.12      103.02     16.32 o
  -5  -8 -12       49.52       32.91     16.12 o
  -4  -8 -12      100.04      140.49     27.30 o
  -3  -8 -12      144.69      122.24     24.37 o
  -2  -8 -12       30.98       48.73     16.16 o
  -1  -8 -12       18.15       16.35     10.95 o
   0  -8 -12      212.03      275.98     32.86 o
   1  -8 -12       20.10        3.12      6.72 o
   2  -8 -12      547.20      614.99     33.05 o
   3  -8 -12       20.72       22.78      9.12 o
   4  -8 -12       24.18       16.44      8.54 o
  -5  -7 -12       73.38       61.76     19.28 o
  -4  -7 -12       21.08       22.98     11.36 o
  -3  -7 -12      110.24      145.71     25.84 o
  -2  -7 -12       71.89       76.40     18.42 o
  -1  -7 -12       32.28       30.67     11.78 o
   0  -7 -12      161.61      119.83     21.86 o
   1  -7 -12      122.06      119.85     22.55 o
   2  -7 -12      328.31      289.91     19.62 o
   3  -7 -12       58.56       54.55     22.53 o
   4  -7 -12      188.39      190.68     18.92 o
   5  -7 -12       94.80      103.36     11.82 o
  -6  -6 -12       83.41       94.69     23.63 o
  -5  -6 -12      100.00      108.48     22.65 o
  -4  -6 -12      181.20      165.89     27.13 o
  -3  -6 -12       33.19       25.08     12.12 o
  -2  -6 -12       48.23       34.71     12.87 o
  -1  -6 -12      296.92      263.94     28.44 o
   0  -6 -12       69.18       71.94     16.62 o
   1  -6 -12      221.83      253.63     48.40 o
   2  -6 -12      157.83      147.45     14.28 o
   3  -6 -12      120.33      137.22     15.86 o
   4  -6 -12       40.00       48.87     10.10 o
   5  -6 -12       50.93       34.66      8.55 o
  -6  -5 -12       94.94       93.80     23.52 o
  -5  -5 -12      204.83      190.86     29.32 o
  -4  -5 -12       62.31       43.54     14.19 o
  -3  -5 -12      176.76      171.02     24.93 o
  -2  -5 -12      167.59      158.85     22.82 o
  -1  -5 -12      109.13       79.35     16.04 o
   0  -5 -12      730.09      762.03     43.85 o
   1  -5 -12      600.53      594.61     23.44 o
   2  -5 -12      153.97      153.90     19.65 o
   3  -5 -12      196.24      186.93     15.54 o
   4  -5 -12      289.49      275.00     14.20 o
   5  -5 -12       41.12       30.39      8.42 o
   6  -5 -12       17.07       21.65      8.83 o
  -4  -4 -12       94.33       92.69     18.59 o
  -3  -4 -12       53.49       36.48     12.04 o
  -2  -4 -12      201.78      195.79     23.88 o
  -1  -4 -12      286.35      267.82     25.81 o
   0  -4 -12      102.49      107.85     10.07 o
   1  -4 -12       91.47       96.04     10.29 o
   2  -4 -12       53.30       51.61     17.17 o
   3  -4 -12       19.18       21.36      5.51 o
   4  -4 -12      467.29      479.10     34.72 o
   5  -4 -12       28.35       26.28     10.56 o
   6  -4 -12      261.86      264.14     35.07 o
  -3  -3 -12      235.38      206.27     24.29 o
  -2  -3 -12     1031.62      997.97     48.74 o
  -1  -3 -12       95.50       94.12      9.10 o
   0  -3 -12     2293.42     2176.51     73.32 o
   1  -3 -12       50.40       43.59      5.98 o
   2  -3 -12       48.55       48.95      6.00 o
   3  -3 -12        6.40        8.20      4.22 o
   4  -3 -12      161.57      142.62     10.97 o
   5  -3 -12        6.05        6.99      4.22 o
   6  -3 -12      122.23      141.87     18.30 o
   7  -3 -12        8.26        4.63      8.07 o
  -2  -2 -12       26.39       26.67      5.65 o
  -1  -2 -12      135.54      127.50      8.73 o
   0  -2 -12      659.39      618.67     15.58 o
   1  -2 -12      524.21      512.72     14.78 o
   2  -2 -12      847.07      800.43     17.71 o
   3  -2 -12        7.80        4.34      2.76 o
   4  -2 -12      201.06      226.02     10.32 o
   5  -2 -12       63.49       55.61      8.51 o
   6  -2 -12       27.02       39.69      8.32 o
   7  -2 -12       70.66       57.54     10.72 o
  -2  -1 -12       63.53       67.41     10.13 o
  -1  -1 -12       29.67       34.90      5.29 o
   0  -1 -12       43.65       50.72      7.85 o
   1  -1 -12       18.57       16.55      4.32 o
   2  -1 -12       29.12       26.95      3.98 o
   3  -1 -12       27.93       39.41      8.52 o
   4  -1 -12        3.53        1.86      2.38 o
   5  -1 -12       89.52       83.64     10.00 o
   6  -1 -12      117.81      141.14     13.77 o
   7  -1 -12       52.49       65.91     13.92 o
  -3   0 -12      194.61      217.67     16.87 o
  -2   0 -12        9.66       15.49      7.42 o
  -1   0 -12        9.87        7.47      3.89 o
   0   0 -12      324.16      331.54     10.95 o
   1   0 -12       91.10       96.33      6.19 o
   2   0 -12      888.61      884.71     18.32 o
   3   0 -12       44.37       52.03      4.67 o
   4   0 -12      421.35      404.12     16.87 o
   5   0 -12        0.92        4.95      5.03 o
   6   0 -12        8.64        7.72      6.06 o
   7   0 -12       14.04        7.52      7.22 o
  -4   1 -12      135.11      134.48     16.34 o
  -3   1 -12      121.84      129.37     23.34 o
  -2   1 -12      265.24      269.20     14.31 o
  -1   1 -12      567.14      564.17     15.22 o
   0   1 -12      220.44      215.75     10.66 o
   1   1 -12       41.64       41.02      4.28 o
   2   1 -12      143.63      133.97      7.75 o
   3   1 -12       20.66       16.80      7.49 o
   4   1 -12      210.66      188.26     20.65 o
   5   1 -12      182.08      202.23     17.97 o
   6   1 -12      161.25      159.23     17.75 o
   7   1 -12       45.39       51.77     12.59 o
  -5   2 -12       42.89       21.36      9.90 o
  -4   2 -12      130.27      153.54     18.51 o
  -3   2 -12      445.95      450.25     19.36 o
  -2   2 -12      272.34      265.40     21.47 o
  -1   2 -12      222.34      237.55     11.38 o
   0   2 -12      189.93      168.82     11.08 o
   1   2 -12      137.34      129.48      7.97 o
   2   2 -12      283.61      276.55     21.96 o
   3   2 -12       69.27       68.83     10.70 o
   4   2 -12      167.24      184.09     16.48 o
   5   2 -12       81.22       79.07     12.06 o
   6   2 -12       58.96       64.37     12.00 o
   7   2 -12       10.86       12.44      7.24 o
  -6   3 -12       36.21       28.16     13.41 o
  -5   3 -12      156.31      186.63     22.24 o
  -4   3 -12       77.03       78.85     15.46 o
  -3   3 -12      836.11      828.16    101.77 o
  -2   3 -12      147.66      128.50     12.70 o
  -1   3 -12      155.15      157.26     10.19 o
   0   3 -12      630.26      623.65     40.18 o
   1   3 -12      214.00      211.71     15.86 o
   2   3 -12       57.88       54.24     15.45 o
   3   3 -12       21.82       19.46      7.01 o
   4   3 -12      170.31      193.81     17.28 o
   5   3 -12       35.12       31.84      8.56 o
   6   3 -12      193.74      224.25     20.39 o
  -6   4 -12       36.34       18.83     12.50 o
  -5   4 -12       52.37       55.16     14.93 o
  -4   4 -12       21.52       17.14      8.97 o
  -3   4 -12      210.10      203.46     16.84 o
  -2   4 -12      417.26      423.85     19.71 o
  -1   4 -12       52.93       41.91      6.22 o
   0   4 -12      119.69      125.79      8.82 o
   1   4 -12      557.15      524.29     24.83 o
   2   4 -12        2.68        4.02      4.54 o
   3   4 -12      278.47      282.52     34.79 o
   4   4 -12      178.74      178.15     16.98 o
   5   4 -12        3.59        8.22      5.72 o
   6   4 -12      109.81      129.97     21.90 o
  -5   5 -12       56.13       32.80     12.75 o
  -4   5 -12       65.05       61.71     11.47 o
  -3   5 -12       34.13       27.57     10.52 o
  -2   5 -12      267.68      283.29     16.76 o
  -1   5 -12       59.50       60.73      7.13 o
   0   5 -12      324.65      293.42     29.26 o
   1   5 -12       56.18       48.56     11.57 o
   2   5 -12       39.85       36.05      8.43 o
   3   5 -12       20.00       16.79     11.41 o
   4   5 -12       12.34       11.18      8.72 o
   5   5 -12        3.41        0.72      5.30 o
   6   5 -12       41.96       24.89      9.05 o
  -4   6 -12       38.98       29.15     11.65 o
  -3   6 -12       61.72       71.04     13.68 o
  -2   6 -12       83.52       77.65     25.35 o
  -1   6 -12      183.94      201.35     19.54 o
   0   6 -12       13.03       15.51     10.37 o
   1   6 -12      101.08       98.61     13.82 o
   2   6 -12      116.84      141.93     16.19 o
   3   6 -12      104.02      103.04     43.16 o
   4   6 -12      361.79      399.17     24.83 o
   5   6 -12       20.61       18.71      8.26 o
  -3   7 -12       64.39       60.99     12.17 o
  -1   7 -12       69.64       79.92     14.60 o
   0   7 -12       45.08       25.98     12.26 o
   1   7 -12        9.09        8.20      6.62 o
   2   7 -12       39.85       38.24     10.14 o
   3   7 -12        0.32        4.77      6.06 o
   4   7 -12        7.65       12.92      7.01 o
  -1   8 -12       30.28       34.85     17.20 o
   0   8 -12       70.57       55.09     12.58 o
   1   8 -12      195.46      178.50     37.13 o
   2   8 -12      456.34      510.65     30.13 o
   3   8 -12       19.40       11.45      7.52 o
  -2 -10 -11        8.83        6.08      8.41 o
  -1 -10 -11       33.32       37.16     12.03 o
   0 -10 -11       39.72       32.03     20.02 o
   1 -10 -11       22.40       22.32     10.78 o
  -4  -9 -11      108.18      123.50     19.21 o
  -3  -9 -11       40.32       19.12      9.15 o
  -2  -9 -11       38.86       38.13     11.09 o
  -1  -9 -11      149.37      143.54     26.81 o
   0  -9 -11      104.09       67.79     23.02 o
   1  -9 -11      179.21      223.49     23.32 o
   2  -9 -11      135.12      139.33     19.13 o
   3  -9 -11       76.11       75.61     27.88 o
  -5  -8 -11      131.93      132.00     36.48 o
  -4  -8 -11       21.02       17.40     12.19 o
  -3  -8 -11      142.41      118.70     23.87 o
  -2  -8 -11      102.56      109.01     22.80 o
  -1  -8 -11      124.06      114.29     22.96 o
   0  -8 -11       43.03       50.48     16.01 o
   1  -8 -11        0.97        4.23      5.77 o
   2  -8 -11        3.03        4.60      5.93 o
   3  -8 -11       13.23       10.45      7.17 o
   4  -8 -11       20.06       26.97     10.00 o
  -6  -7 -11       22.36       23.67     14.50 o
  -5  -7 -11       46.25       42.02     16.66 o
  -4  -7 -11      220.32      172.86     28.07 o
  -3  -7 -11        2.26        2.93      7.80 o
  -2  -7 -11       58.00       33.63     12.70 o
  -1  -7 -11      235.61      231.08     28.77 o
   0  -7 -11       17.45       15.44      8.55 o
   2  -7 -11      180.84      177.45     15.99 o
   3  -7 -11       61.00       59.29     11.16 o
   4  -7 -11      178.35      211.33     19.39 o
   5  -7 -11        8.89        5.84      6.70 o
  -6  -6 -11       55.51       38.53     16.82 o
  -5  -6 -11       73.78       55.19     17.13 o
  -4  -6 -11      158.88      182.48     27.41 o
  -3  -6 -11        9.40        1.17      6.34 o
  -2  -6 -11      195.52      178.44     24.89 o
  -1  -6 -11       71.87       53.17     13.72 o
   0  -6 -11       12.70        6.42      6.69 o
   1  -6 -11       16.27       12.18      5.00 o
   2  -6 -11       40.06       39.76      8.12 o
   3  -6 -11      182.56      193.71     16.40 o
   4  -6 -11      205.61      255.70     30.82 o
   5  -6 -11      160.90      159.46     12.83 o
   6  -6 -11        1.33       -4.88      4.88 o
  -5  -5 -11      123.05      149.78     26.22 o
  -4  -5 -11       29.02       44.57     14.25 o
  -3  -5 -11       10.76        7.80      7.10 o
  -2  -5 -11      152.27      129.31     20.96 o
  -1  -5 -11      457.04      431.81     32.00 o
   0  -5 -11      126.48      140.11     20.60 o
   1  -5 -11      631.63      628.59     38.26 o
   2  -5 -11       89.09       90.94     11.82 o
   3  -5 -11      172.96      179.25     14.96 o
   4  -5 -11       62.65       54.01     13.97 o
   5  -5 -11      210.51      212.26     20.56 o
   6  -5 -11       19.73       14.90      7.12 o
  -4  -4 -11      154.91      148.31     23.21 o
  -3  -4 -11      282.38      266.84     27.60 o
  -2  -4 -11       82.84       69.12     15.07 o
  -1  -4 -11      494.86      470.34     31.51 o
   0  -4 -11      109.65      124.01     10.13 o
   1  -4 -11      327.30      323.26     18.38 o
   2  -4 -11      220.20      229.11     14.22 o
   3  -4 -11      174.95      184.05     14.06 o
   4  -4 -11        3.66        1.86      4.04 o
   5  -4 -11       99.62      103.49     11.93 o
   6  -4 -11        3.47        4.98      7.94 o
  -3  -3 -11      326.75      311.32     27.31 o
  -2  -3 -11       27.37       28.91      9.69 o
  -1  -3 -11       74.93       89.20      8.32 o
   0  -3 -11      835.63      801.41     56.64 o
   1  -3 -11      448.37      488.99     18.67 o
   2  -3 -11        3.28        1.49      2.24 o
   3  -3 -11       55.34       48.59      6.03 o
   4  -3 -11      237.37      233.50     10.92 o
   5  -3 -11      111.29      119.79     10.17 o
   6  -3 -11      104.64      143.55     32.17 o
   7  -3 -11       50.09       61.11     14.24 o
  -2  -2 -11       63.89       59.14      6.08 o
  -1  -2 -11      429.65      431.04     11.74 o
   0  -2 -11      193.94      196.15      6.95 o
   1  -2 -11      260.89      260.48      8.67 o
   2  -2 -11       13.57       12.25      3.09 o
   3  -2 -11       26.34       24.32      4.04 o
   4  -2 -11        7.38        5.03      2.92 o
   5  -2 -11      111.43      117.89     11.58 o
   6  -2 -11       31.63       21.80      6.69 o
   7  -2 -11       37.95       30.41      8.69 o
  -2  -1 -11      182.38      168.56     10.85 o
  -1  -1 -11      299.20      314.24     12.35 o
   0  -1 -11     1125.59     1101.21     23.90 o
   1  -1 -11      692.54      675.91     14.97 o
   2  -1 -11      255.92      261.29      9.24 o
   3  -1 -11      441.45      447.08     12.70 o
   4  -1 -11      157.99      114.42     21.72 o
   5  -1 -11      308.47      325.10     16.76 o
   6  -1 -11       23.54       16.30      8.18 o
   7  -1 -11       22.06       15.01      7.17 o
  -3   0 -11      947.24      955.75     25.17 o
  -2   0 -11      339.95      332.74     11.29 o
  -1   0 -11      519.83      513.28     18.29 o
   0   0 -11      168.51      149.86      7.33 o
   1   0 -11       72.06       80.16      5.41 o
   2   0 -11       76.22       73.76      5.38 o
   3   0 -11       94.56       90.03      5.72 o
   4   0 -11      111.21      126.67     10.42 o
   5   0 -11       64.48       66.01     12.88 o
   6   0 -11       86.66       73.84     24.10 o
   7   0 -11      146.96      156.98     31.50 o
  -4   1 -11      818.27      838.03     26.68 o
  -3   1 -11      181.86      183.43     11.46 o
  -2   1 -11      628.55      652.29     18.11 o
  -1   1 -11      282.07      268.12     14.54 o
   0   1 -11      169.66      170.79      8.10 o
   1   1 -11      740.94      736.68     15.41 o
   2   1 -11        1.96        2.71      1.83 o
   3   1 -11      211.96      204.23     10.85 o
   4   1 -11      215.36      198.67     16.17 o
   5   1 -11        7.60        4.47      5.16 o
   6   1 -11       61.64       76.96     12.55 o
   7   1 -11       12.81       17.48      8.03 o
  -5   2 -11       33.22       30.13     10.49 o
  -4   2 -11       68.53       76.90      9.92 o
  -3   2 -11      186.81      203.43     13.38 o
  -2   2 -11      290.52      283.35     12.53 o
  -1   2 -11       70.68       63.43      6.00 o
   0   2 -11      121.41      117.69      6.68 o
   1   2 -11      110.66       98.60      6.85 o
   2   2 -11      167.36      151.33     15.09 o
   3   2 -11      106.91      121.41     19.27 o
   4   2 -11      644.16      688.17     37.62 o
   5   2 -11      187.75      188.59     17.23 o
   6   2 -11       14.86        8.52      5.82 o
   7   2 -11      130.89      140.29     17.71 o
  -6   3 -11       50.86       58.23     16.10 o
  -5   3 -11       30.46       22.43     10.67 o
  -4   3 -11      105.67      110.49     26.11 o
  -3   3 -11      109.22      127.54     11.91 o
  -2   3 -11      273.76      288.37     15.10 o
  -1   3 -11      859.35      867.19     22.62 o
   0   3 -11        9.56       10.21      3.70 o
   1   3 -11      586.54      600.17     14.56 o
   2   3 -11      653.19      617.09     25.09 o
   3   3 -11      241.51      237.05     17.51 o
   4   3 -11       73.34       67.51     10.74 o
   5   3 -11       69.19       77.18     12.09 o
   6   3 -11       48.77       45.07     10.08 o
   7   3 -11       12.87       18.23      8.72 o
  -6   4 -11       22.46       19.39     12.42 o
  -5   4 -11       34.85       32.23      9.28 o
  -4   4 -11      206.83      239.66     17.85 o
  -3   4 -11       37.19       25.24      6.75 o
  -2   4 -11      287.69      288.91     25.28 o
  -1   4 -11      311.43      304.57     17.90 o
   0   4 -11       65.87       63.78      5.94 o
   1   4 -11      418.50      393.11     20.84 o
   2   4 -11       85.89       77.09     10.95 o
   3   4 -11      419.60      487.18     27.17 o
   4   4 -11       23.04       10.84      5.69 o
   5   4 -11      225.51      242.21     19.48 o
   6   4 -11       49.68       66.88     12.28 o
  -5   5 -11       20.10        3.74     10.13 o
  -4   5 -11       35.04       33.68      8.65 o
  -3   5 -11      104.70      107.08     12.45 o
  -2   5 -11       30.93       20.57      4.72 o
  -1   5 -11       35.10       36.61      5.74 o
   0   5 -11      111.59      152.23     21.11 o
   1   5 -11        3.88       -1.53      3.73 o
   2   5 -11      185.74      149.84     14.98 o
   3   5 -11       39.51       53.80      9.99 o
   4   5 -11        0.68       -1.17      4.25 o
   5   5 -11      144.15      157.15     16.60 o
   6   5 -11        8.44       12.30     12.94 o
  -5   6 -11       25.65       16.27     10.29 o
  -4   6 -11      278.02      318.73     20.91 o
  -3   6 -11      185.44      175.87     15.35 o
  -2   6 -11      173.22      183.71     14.97 o
  -1   6 -11       79.02       77.51     13.09 o
   0   6 -11       13.81       19.37      7.30 o
   1   6 -11       16.13       18.16      6.76 o
   2   6 -11      409.08      378.48     22.84 o
   3   6 -11      262.90      279.64     25.98 o
   4   6 -11        3.96        3.37      5.05 o
   5   6 -11       60.62       62.16     11.97 o
  -4   7 -11        2.04       -0.22      9.16 o
  -3   7 -11      108.62      134.43     15.36 o
  -2   7 -11      151.43      111.05     17.09 o
  -1   7 -11       23.25       20.69      8.53 o
   0   7 -11      164.08      192.99     20.12 o
   1   7 -11      144.79      152.94     36.42 o
   2   7 -11       16.11       16.70      7.74 o
   3   7 -11      107.35      120.59     15.36 o
   4   7 -11        5.03        2.93      5.61 o
  -1   8 -11       88.34       70.84     19.47 o
   0   8 -11       47.51       58.95     12.95 o
   1   8 -11       56.92       39.53     16.46 o
   2   8 -11       64.90       58.30     21.06 o
   3   8 -11       42.06       32.49      9.82 o
  -3 -10 -10       34.19       33.60     11.81 o
  -2 -10 -10      103.32       47.44     14.28 o
  -1 -10 -10      116.34      116.81     18.41 o
   0 -10 -10       88.64       66.30     20.14 o
   1 -10 -10       13.73       10.09     12.73 o
   2 -10 -10       88.22       78.23     15.94 o
  -4  -9 -10      160.53      145.05     23.61 o
  -3  -9 -10       32.58       34.51     11.15 o
  -2  -9 -10        8.32        8.67      7.18 o
  -1  -9 -10       20.14       26.18      9.50 o
   0  -9 -10       48.34       23.14     16.97 o
   1  -9 -10       82.03       76.60     14.52 o
   2  -9 -10       82.00       36.88     24.53 o
   3  -9 -10       16.99       14.77      9.69 o
  -5  -8 -10       34.83       19.25     10.13 o
  -4  -8 -10       10.77        2.77      7.42 o
  -3  -8 -10      117.52      109.93     22.99 o
  -2  -8 -10      267.81      230.13     30.07 o
  -1  -8 -10       52.13       55.48     17.06 o
   0  -8 -10      365.87      397.53     25.90 o
   1  -8 -10        5.50       -0.56      5.22 o
   2  -8 -10      104.20      129.38     17.15 o
   3  -8 -10       81.35       71.87     12.77 o
   4  -8 -10       23.56       35.20     12.98 o
  -6  -7 -10       50.53       58.25     19.77 o
  -5  -7 -10       82.42       78.12     20.19 o
  -4  -7 -10      155.45      185.38     28.24 o
  -3  -7 -10       31.55       15.49     10.10 o
  -2  -7 -10      110.16      123.07     21.57 o
  -1  -7 -10       53.66       74.57     17.28 o
   0  -7 -10       60.97       39.12     12.76 o
   1  -7 -10        5.80        8.14      7.30 o
   2  -7 -10       85.95       99.01     10.59 o
   3  -7 -10       83.87       83.40     12.42 o
   4  -7 -10       78.11       66.80     13.59 o
   5  -7 -10       64.01       59.11     12.23 o
  -6  -6 -10       12.24       -4.39      7.64 o
  -5  -6 -10      156.79      121.60     22.95 o
  -4  -6 -10      139.30      145.47     24.51 o
  -3  -6 -10      125.97      150.64     23.81 o
  -2  -6 -10       36.58       20.97      9.99 o
  -1  -6 -10      114.33      116.25     19.14 o
   0  -6 -10      160.43      177.30     23.26 o
   1  -6 -10      143.23      145.05     12.86 o
   2  -6 -10      481.37      463.89     21.51 o
   3  -6 -10      303.45      296.74     15.37 o
   4  -6 -10       22.68       17.71      7.24 o
   5  -6 -10        7.83        7.96      5.14 o
   6  -6 -10        5.20       11.40      7.04 o
  -5  -5 -10       80.75       51.17     16.27 o
  -4  -5 -10       67.94       98.70     19.83 o
  -3  -5 -10       94.00       64.37     15.87 o
  -2  -5 -10       63.77       40.96     11.86 o
  -1  -5 -10       10.92        4.62      6.23 o
   0  -5 -10      928.21      925.12     47.11 o
   1  -5 -10       56.49       45.94      7.64 o
   2  -5 -10      237.47      232.38     14.66 o
   3  -5 -10       13.66        7.35      6.16 o
   4  -5 -10      403.95      416.05     27.47 o
   5  -5 -10       14.13        8.71      4.68 o
   6  -5 -10      201.26      247.84     30.68 o
  -3  -4 -10      211.68      217.91     24.78 o
  -2  -4 -10      586.92      507.39     33.34 o
  -1  -4 -10      685.41      679.46     37.46 o
   0  -4 -10      122.48      125.27      9.70 o
   1  -4 -10      232.09      237.78     13.35 o
   2  -4 -10       61.01       76.36     14.07 o
   3  -4 -10       24.23       18.13      9.83 o
   4  -4 -10       87.84       92.94      9.34 o
   5  -4 -10       78.25       91.88     30.46 o
   6  -4 -10       76.31       47.99     16.04 o
   7  -4 -10        3.68        4.59     10.54 o
  -2  -3 -10      193.54      201.48     13.85 o
  -1  -3 -10      852.85      888.47     24.03 o
   0  -3 -10      765.20      793.27     17.23 o
   1  -3 -10      768.62      741.28     23.34 o
   2  -3 -10       97.99      116.10     11.78 o
   3  -3 -10       29.70       31.63      3.95 o
   4  -3 -10      201.57      207.87     10.13 o
   5  -3 -10       64.29       71.72      6.79 o
   6  -3 -10       24.16       24.36      9.25 o
   7  -3 -10       47.04       56.86     13.80 o
  -2  -2 -10      368.21      372.66     10.16 o
  -1  -2 -10      145.43      142.53      6.43 o
   0  -2 -10      696.96      725.74     11.62 o
   1  -2 -10      628.50      619.74     11.98 o
   2  -2 -10      408.89      386.80     12.35 o
   3  -2 -10        1.80        3.89      2.36 o
   4  -2 -10       53.66       61.10      5.86 o
   5  -2 -10       17.19       14.87      5.06 o
   6  -2 -10       35.02       33.34      7.40 o
   7  -2 -10       89.46       87.57     12.33 o
  -3  -1 -10       32.41       36.34      5.94 o
  -2  -1 -10      235.47      217.80      7.40 o
  -1  -1 -10      402.00      431.69     13.53 o
   0  -1 -10      592.66      594.69     18.65 o
   1  -1 -10      446.47      429.85     11.14 o
   2  -1 -10      105.00      112.30      8.78 o
   3  -1 -10        0.71        0.21      1.92 o
   4  -1 -10      140.32      143.74     13.88 o
   5  -1 -10       87.44       82.92      9.66 o
   6  -1 -10       23.55       36.15      7.45 o
   7  -1 -10       23.68        7.09      5.82 o
  -4   0 -10       90.88       81.57     11.59 o
  -3   0 -10      987.14      979.67     25.23 o
  -2   0 -10      234.89      236.99      9.11 o
  -1   0 -10      539.92      584.42     16.05 o
   0   0 -10       96.54       99.00      5.99 o
   1   0 -10       87.58       96.92      5.51 o
   2   0 -10     1448.07     1443.13     36.36 o
   3   0 -10       80.32       71.21      5.38 o
   4   0 -10     1353.05     1396.20     32.33 o
   5   0 -10      411.65      408.71     33.36 o
   6   0 -10       22.70       11.96      8.60 o
   7   0 -10       24.84       45.73     11.33 o
  -4   1 -10      370.32      401.24     17.40 o
  -3   1 -10      293.55      297.66     13.78 o
  -2   1 -10      135.89      124.87      8.56 o
  -1   1 -10      162.44      168.23      7.43 o
   0   1 -10      343.30      350.26     10.19 o
   1   1 -10       80.91       90.58      5.16 o
   2   1 -10      274.06      301.18      8.50 o
   3   1 -10      480.00      492.31     15.82 o
   4   1 -10      200.29      204.24     13.47 o
   5   1 -10      465.91      400.25     21.72 o
   6   1 -10      192.05      239.95     19.60 o
   7   1 -10       19.19       22.59      8.57 o
  -5   2 -10       93.22      107.59     12.37 o
  -4   2 -10       47.83       49.07     13.27 o
  -3   2 -10      405.43      413.62     17.85 o
  -2   2 -10      609.89      610.68     16.14 o
  -1   2 -10       52.62       49.54      5.78 o
   0   2 -10     1051.51     1108.55     19.75 o
   1   2 -10      265.54      263.59      9.71 o
   2   2 -10      516.14      538.44     21.59 o
   3   2 -10       15.20       12.37      5.10 o
   4   2 -10      389.74      469.44     43.57 o
   5   2 -10      104.27      108.27     14.80 o
   6   2 -10        0.18        0.53      4.73 o
   7   2 -10       20.92       19.43      8.05 o
  -6   3 -10       20.83       22.98     11.87 o
  -5   3 -10       34.74       40.01      8.73 o
  -4   3 -10       80.47       78.11     10.26 o
  -3   3 -10       68.27       74.91      9.41 o
  -2   3 -10       21.45       20.05      4.25 o
  -1   3 -10       49.13       48.79      6.05 o
   0   3 -10      300.27      299.19     11.28 o
   1   3 -10      394.49      381.44      9.73 o
   2   3 -10       69.89       53.90      8.55 o
   3   3 -10       47.87       34.53      7.51 o
   4   3 -10      417.74      416.72     21.44 o
   5   3 -10        7.89        6.91      5.13 o
   6   3 -10      343.08      376.08     30.14 o
   7   3 -10       12.30       13.98      7.37 o
  -6   4 -10        6.36       -1.63      9.16 o
  -5   4 -10       18.24       12.74      6.75 o
  -4   4 -10       32.96       32.64      8.15 o
  -3   4 -10      679.91      651.39     25.57 o
  -2   4 -10      298.40      284.28     14.70 o
  -1   4 -10       23.45       23.39      5.54 o
   0   4 -10       30.83       40.63      8.30 o
   1   4 -10      743.70      773.50     34.85 o
   2   4 -10      229.93      226.85     16.19 o
   3   4 -10      246.03      248.86     17.33 o
   4   4 -10       26.36       15.15      5.67 o
   5   4 -10       49.59       39.92      8.89 o
   6   4 -10       17.03       19.60      7.37 o
   7   4 -10       22.59       18.12     10.42 o
  -6   5 -10        6.56        7.20     10.27 o
  -5   5 -10      159.43      184.70     17.71 o
  -4   5 -10        2.47        2.14      5.06 o
  -3   5 -10      351.18      357.90     19.42 o
  -2   5 -10       59.56       45.33      7.06 o
  -1   5 -10       68.83       76.30      6.47 o
   0   5 -10      413.84      373.94     21.19 o
   1   5 -10      199.05      199.62     21.00 o
   2   5 -10      109.23      101.79     12.37 o
   3   5 -10       16.10       20.34      6.31 o
   4   5 -10       70.66       78.74     17.11 o
   5   5 -10       89.50       88.49     15.99 o
   6   5 -10      132.61      147.87     30.86 o
  -5   6 -10        9.59       -0.61      8.86 o
  -4   6 -10       23.91       28.73      8.45 o
  -3   6 -10      123.31      134.59     41.87 o
  -2   6 -10      129.38      139.42      9.69 o
  -1   6 -10      345.40      327.30     27.98 o
   0   6 -10       75.27       88.85     13.30 o
   1   6 -10      102.97       83.48     12.11 o
   2   6 -10      361.64      363.39     32.65 o
   3   6 -10      164.24      162.55     15.88 o
   4   6 -10       86.89      118.05     30.10 o
   5   6 -10       20.20        8.17      6.26 o
  -4   7 -10      194.94      191.44     20.96 o
  -3   7 -10       14.88       17.24      8.10 o
  -2   7 -10       70.46       72.28     13.88 o
  -1   7 -10       44.29       36.73      9.57 o
   0   7 -10       25.47       12.32      9.09 o
   1   7 -10       72.66       69.04     12.17 o
   2   7 -10       26.72       17.83     11.30 o
   3   7 -10       35.38       39.21      9.51 o
   4   7 -10       15.76       10.06      6.54 o
   5   7 -10       12.44       12.79      8.70 o
  -2   8 -10       43.48       22.29     10.69 o
  -1   8 -10      392.19      404.47     37.21 o
   0   8 -10       75.27       80.34     14.63 o
   1   8 -10       62.90       66.05     14.05 o
   2   8 -10       47.06       31.13     17.13 o
   3   8 -10       12.50       11.07      6.55 o
   4   8 -10       31.59       23.79      8.78 o
  -1   9 -10        8.76        8.16     11.95 o
   0   9 -10       39.02       37.53     11.30 o
   1   9 -10       19.84       18.87      8.89 o
   2   9 -10        3.91       -0.84      6.41 o
  -3 -10  -9      150.87      183.26     22.99 o
  -2 -10  -9      123.85      146.81     20.28 o
  -1 -10  -9       57.43       30.40     20.27 o
   0 -10  -9       96.17      102.22     26.53 o
   1 -10  -9        9.98       12.31      9.23 o
   2 -10  -9        0.84        1.92      8.03 o
  -4  -9  -9       25.14       15.39      9.38 o
  -3  -9  -9       36.48       51.36     16.63 o
  -2  -9  -9       39.30       31.54     13.59 o
  -1  -9  -9      128.16      164.85     19.84 o
   0  -9  -9        4.19        0.33      6.15 o
   1  -9  -9      146.73      140.62     18.35 o
   2  -9  -9       58.98       42.93     11.55 o
   3  -9  -9        9.91       13.28      8.48 o
   4  -9  -9       64.69       65.61     13.35 o
  -5  -8  -9       87.00       96.17     16.65 o
  -4  -8  -9       36.38       24.51      9.65 o
  -3  -8  -9      128.59      145.14     18.42 o
  -2  -8  -9        5.46        4.09      5.93 o
  -1  -8  -9      108.04      109.13     25.36 o
   0  -8  -9        3.73        2.99      5.36 o
   1  -8  -9       92.47       94.32     14.34 o
   2  -8  -9        3.33        0.99      5.68 o
   3  -8  -9        1.99        3.68      8.77 o
   4  -8  -9       52.27       64.90     18.29 o
   5  -8  -9        5.31        6.19      7.57 o
  -6  -7  -9       25.28       25.94     13.83 o
  -5  -7  -9       13.08        2.86      6.90 o
  -4  -7  -9      184.37      178.85     26.83 o
  -3  -7  -9        8.34       -0.72      6.70 o
  -2  -7  -9       65.01       50.59     13.96 o
  -1  -7  -9      263.62      320.01     31.34 o
   0  -7  -9       79.46       43.60     12.89 o
   1  -7  -9      654.64      676.48     42.90 o
   2  -7  -9      108.78      112.12     11.25 o
   3  -7  -9       69.56       61.06      8.81 o
   4  -7  -9      110.26      108.60     30.78 o
   5  -7  -9       25.16       22.57      8.25 o
  -6  -6  -9       44.79       20.58     13.16 o
  -5  -6  -9      293.64      241.78     31.03 o
  -4  -6  -9       22.03       26.28     11.26 o
  -3  -6  -9      372.58      371.96     31.48 o
  -2  -6  -9       34.36       48.66     13.33 o
  -1  -6  -9       10.19        6.83      6.69 o
   0  -6  -9        4.27        1.90      5.73 o
   1  -6  -9       39.13       41.51      7.63 o
   2  -6  -9       43.54       37.94     13.42 o
   3  -6  -9      236.25      235.73     14.12 o
   4  -6  -9       57.63       68.12     13.38 o
   5  -6  -9      240.12      255.35     19.80 o
   6  -6  -9        6.45        5.35     12.46 o
  -4  -5  -9      366.50      305.48     31.01 o
  -3  -5  -9      150.84      146.93     21.54 o
  -2  -5  -9      300.02      218.88     24.46 o
  -1  -5  -9      391.94      361.11     27.83 o
   0  -5  -9        4.72       -0.49      4.20 o
   1  -5  -9      829.15      847.46     26.75 o
   2  -5  -9      318.55      289.41     16.09 o
   3  -5  -9       22.37       18.49      5.81 o
   4  -5  -9       18.50       14.73      6.28 o
   5  -5  -9      156.86      164.21     20.23 o
   6  -5  -9       42.71       40.46      8.78 o
  -3  -4  -9       84.92       71.86     15.27 o
  -2  -4  -9       15.11       12.15      3.59 o
  -1  -4  -9      234.97      225.73     10.83 o
   0  -4  -9      637.91      642.73     50.93 o
   1  -4  -9      266.11      258.47     13.06 o
   2  -4  -9       15.03       10.03      4.13 o
   3  -4  -9      227.30      219.27     24.86 o
   4  -4  -9        5.16        6.99      3.53 o
   5  -4  -9      160.54      171.55     17.69 o
   6  -4  -9       53.06       55.16     17.79 o
   7  -4  -9       44.67       33.24     16.13 o
  -3  -3  -9      735.98      743.51     24.72 o
  -2  -3  -9      124.39      129.06      6.03 o
  -1  -3  -9      654.77      665.69     19.02 o
   0  -3  -9      211.80      212.65      7.92 o
   1  -3  -9      293.17      292.75     15.73 o
   2  -3  -9       10.66        5.71      2.42 o
   3  -3  -9      293.26      264.30      8.76 o
   4  -3  -9       35.91       32.85      4.88 o
   5  -3  -9      148.01      150.65     14.46 o
   6  -3  -9       36.10       49.07     20.90 o
   7  -3  -9       85.53       92.99     16.12 o
  -4  -2  -9      195.13      195.79     14.64 o
  -3  -2  -9      450.74      505.36     16.21 o
  -2  -2  -9      682.21      764.16     35.38 o
  -1  -2  -9      396.70      394.62     12.20 o
   0  -2  -9       78.59       77.39      4.85 o
   1  -2  -9      542.36      555.44     10.71 o
   2  -2  -9      284.43      305.83      8.36 o
   3  -2  -9      213.38      204.60      8.61 o
   4  -2  -9       29.06       30.24      4.37 o
   5  -2  -9      284.83      266.70     15.52 o
   6  -2  -9      268.95      292.19     19.39 o
   7  -2  -9       93.57       88.49     14.89 o
  -4  -1  -9      761.70      749.20     32.04 o
  -3  -1  -9      184.34      193.10     12.19 o
  -2  -1  -9       71.17       74.70      4.29 o
  -1  -1  -9       97.70      106.11      8.36 o
   0  -1  -9      598.38      563.83     15.11 o
   1  -1  -9      415.97      407.50     10.27 o
   2  -1  -9       45.23       50.33      6.02 o
   3  -1  -9      278.58      272.15      9.22 o
   4  -1  -9      228.20      217.74      7.67 o
   5  -1  -9      176.25      187.11     13.23 o
   6  -1  -9      164.09      202.17     47.23 o
   7  -1  -9       15.94       12.91      6.16 o
  -5   0  -9      255.01      247.42     21.16 o
  -4   0  -9       56.08       44.98      9.38 o
  -3   0  -9      111.00      117.87      8.02 o
  -2   0  -9      439.60      490.33     13.22 o
  -1   0  -9       60.63       80.02      5.21 o
   0   0  -9      337.57      398.03     10.49 o
   1   0  -9      739.16      760.51     14.60 o
   2   0  -9       40.39       59.72      4.48 o
   3   0  -9       80.71       73.20      7.03 o
   4   0  -9      155.45      152.96     10.41 o
   5   0  -9      344.79      345.39     15.80 o
   6   0  -9       46.59       58.30      8.88 o
   7   0  -9       45.87       34.41      7.81 o
  -5   1  -9       49.73       40.08     11.31 o
  -4   1  -9      449.54      460.60     18.56 o
  -3   1  -9       94.42      100.86      9.06 o
  -2   1  -9      692.80      696.83     17.90 o
  -1   1  -9      373.27      388.89     12.07 o
   0   1  -9        4.10        3.21      1.82 o
   1   1  -9      671.27      707.05     13.69 o
   2   1  -9       22.14       25.00      2.69 o
   3   1  -9      716.65      738.63     27.66 o
   4   1  -9      641.20      654.92     20.08 o
   5   1  -9      218.31      221.03     21.81 o
   6   1  -9       61.75       53.43      9.95 o
   7   1  -9       12.44       19.51      8.92 o
  -5   2  -9        8.12       18.17      7.33 o
  -4   2  -9      136.34      164.17     19.50 o
  -3   2  -9      798.84      785.17     25.02 o
  -2   2  -9      319.96      338.02     10.58 o
  -1   2  -9       88.12       89.80      6.49 o
   0   2  -9     1527.32     1668.34     28.16 o
   1   2  -9       40.45       46.97      4.45 o
   2   2  -9      440.86      388.16     17.60 o
   3   2  -9     1704.91     1695.64     43.15 o
   4   2  -9      299.98      299.96     17.65 o
   5   2  -9      107.57      102.62     26.95 o
   6   2  -9      142.99      178.14     16.85 o
   7   2  -9      198.62      208.94     19.62 o
  -6   3  -9       61.98       74.27     12.27 o
  -5   3  -9       60.62       52.45      9.53 o
  -4   3  -9      269.27      271.29     16.36 o
  -3   3  -9      303.37      294.33     15.62 o
  -2   3  -9      357.91      364.32     14.31 o
  -1   3  -9     1096.50     1060.73     21.27 o
   0   3  -9       35.11       35.15      4.60 o
   1   3  -9      540.93      534.43     21.29 o
   2   3  -9       88.61       88.78     14.94 o
   3   3  -9        0.70        0.16      3.13 o
   4   3  -9      105.51      120.04     12.64 o
   5   3  -9        0.84       -1.93      3.69 o
   6   3  -9        4.48       -1.28      4.06 o
   7   3  -9       13.53       14.93     12.54 o
  -6   4  -9      333.89      383.63     24.08 o
  -5   4  -9        9.61        7.68      6.07 o
  -4   4  -9      294.55      307.59     18.43 o
  -3   4  -9       71.15       64.52      9.49 o
  -2   4  -9       42.90       42.94      5.56 o
  -1   4  -9      311.99      335.78     11.54 o
   0   4  -9      746.87      753.52     20.53 o
   1   4  -9      359.22      331.02     17.45 o
   2   4  -9      346.78      362.38     18.09 o
   3   4  -9      276.06      279.45     17.10 o
   4   4  -9      141.12      128.29     13.24 o
   5   4  -9      162.40      160.11     15.20 o
   6   4  -9       23.15       12.00     15.65 o
   7   4  -9       65.20       71.82     13.34 o
  -6   5  -9       96.93       71.76     16.52 o
  -5   5  -9       29.60       29.80      8.86 o
  -4   5  -9      104.35       94.60     13.76 o
  -3   5  -9      188.89      187.51     14.58 o
  -2   5  -9       13.44       11.21      8.31 o
  -1   5  -9      367.00      363.20     12.25 o
   0   5  -9        8.05       10.65      5.36 o
   1   5  -9      258.20      261.38     17.27 o
   2   5  -9      236.93      244.88     16.82 o
   3   5  -9      120.51      100.85     12.08 o
   4   5  -9       14.13       16.28      5.98 o
   5   5  -9       72.39       78.16     11.58 o
   6   5  -9        4.32        4.30      5.86 o
  -5   6  -9      115.62       91.47     17.76 o
  -4   6  -9       75.52       87.01     12.75 o
  -3   6  -9      159.65      185.29     15.35 o
  -2   6  -9      119.10      123.79      9.82 o
  -1   6  -9      326.95      321.42     17.89 o
   0   6  -9      225.45      230.85     18.13 o
   1   6  -9      205.75      235.87     18.19 o
   2   6  -9       74.86       47.20     18.30 o
   3   6  -9       24.73       32.32      7.95 o
   4   6  -9       73.52       67.30     10.93 o
   5   6  -9       89.52       80.89     11.95 o
   6   6  -9       31.34       38.12      9.10 o
  -4   7  -9      121.53      116.89     17.06 o
  -3   7  -9       28.17       18.54      7.03 o
  -2   7  -9      169.23      163.87     18.77 o
  -1   7  -9       40.66       29.79      8.21 o
   0   7  -9       74.80       71.31     12.63 o
   1   7  -9       61.31       79.48     12.42 o
   2   7  -9       27.49       28.23      8.13 o
   3   7  -9       64.05       86.42     12.58 o
   4   7  -9       55.75       57.40     10.65 o
   5   7  -9      129.15      119.06     20.49 o
  -2   8  -9      112.59      112.82     17.46 o
  -1   8  -9       17.94       12.30      7.40 o
   0   8  -9        5.79        8.12      9.58 o
   1   8  -9      163.54      180.64     18.71 o
   2   8  -9       25.73       15.60      6.84 o
   3   8  -9      142.77      157.62     17.13 o
   4   8  -9      104.12      134.31     40.69 o
  -2   9  -9      198.72      220.56     24.02 o
  -1   9  -9       18.94        7.21      8.38 o
   0   9  -9      176.74      181.64     20.29 o
   1   9  -9      178.89      198.91     20.64 o
   2   9  -9        7.34        8.93      7.46 o
  -3 -10  -8       22.90       14.96     14.69 o
  -2 -10  -8       19.36       20.39      9.96 o
  -1 -10  -8        1.26       -3.23      9.14 o
   0 -10  -8       67.01       57.97     13.31 o
   1 -10  -8       19.62       43.23     13.66 o
   2 -10  -8       31.44       15.06     12.49 o
  -4  -9  -8      192.26      198.18     22.12 o
  -3  -9  -8       28.35       30.87     10.14 o
  -2  -9  -8      110.10       88.37     36.54 o
  -1  -9  -8      104.94      109.20     16.48 o
   0  -9  -8       65.83       58.84     12.84 o
   1  -9  -8       34.25       47.81     11.51 o
   2  -9  -8       67.29       66.69     13.40 o
   3  -9  -8       29.25       37.20     13.95 o
   4  -9  -8        2.91        1.51      7.36 o
  -5  -8  -8       80.37       64.23     13.96 o
  -4  -8  -8      180.41      170.50     19.58 o
  -3  -8  -8       24.41       13.29      7.55 o
  -2  -8  -8       42.86       38.37     10.21 o
  -1  -8  -8       46.71       61.58     11.91 o
   0  -8  -8      203.06      233.21     20.61 o
   1  -8  -8        8.39        6.09      5.86 o
   2  -8  -8       52.82       45.85     13.36 o
   3  -8  -8       27.10       20.52      8.18 o
   4  -8  -8       18.57       24.50      9.20 o
   5  -8  -8       78.64       91.21     14.74 o
  -6  -7  -8      304.30      267.95     35.37 o
  -5  -7  -8       49.11       61.05     13.35 o
  -4  -7  -8      311.01      314.39     33.24 o
  -3  -7  -8       59.28       40.60     13.44 o
  -2  -7  -8      105.82      116.70     20.39 o
  -1  -7  -8        1.09        4.96      7.08 o
   0  -7  -8      156.41      135.15     20.99 o
   1  -7  -8        7.08       11.39      5.71 o
   2  -7  -8      144.64      140.04     11.57 o
   3  -7  -8       12.11       13.69      5.36 o
   4  -7  -8      115.26      110.54     14.29 o
   5  -7  -8        7.43        4.64      8.25 o
  -7  -6  -8        2.83       -0.81     10.38 o
  -6  -6  -8       11.36        6.92     10.37 o
  -5  -6  -8      103.40      111.09     22.57 o
  -4  -6  -8       41.60       32.55     12.29 o
  -3  -6  -8      405.89      425.78     33.19 o
  -2  -6  -8      319.41      343.25     28.32 o
  -1  -6  -8       94.50       91.56     16.52 o
   0  -6  -8      728.04      731.36     41.02 o
   1  -6  -8      177.87      193.37     13.04 o
   2  -6  -8      420.95      417.63     23.93 o
   3  -6  -8      219.42      228.94     13.26 o
   4  -6  -8       58.19       66.92     11.52 o
   5  -6  -8        2.04       -1.44      4.72 o
   6  -6  -8        1.14       -2.71      6.19 o
  -4  -5  -8       32.14       24.78     10.48 o
  -3  -5  -8      119.34       95.16     17.92 o
  -2  -5  -8      115.39       98.27     17.02 o
  -1  -5  -8       77.39       68.24     14.13 o
   0  -5  -8      132.03      124.66     17.62 o
   1  -5  -8       93.89       99.54      9.54 o
   2  -5  -8      208.25      222.48     13.79 o
   3  -5  -8       29.03       31.12      5.81 o
   4  -5  -8      409.21      407.47     25.06 o
   5  -5  -8       54.61       68.79      8.21 o
   6  -5  -8      137.04      152.09     23.38 o
   7  -5  -8       25.17       13.03     12.47 o
  -3  -4  -8        4.78        1.61      2.46 o
  -2  -4  -8     1800.15     1823.61     79.95 o
  -1  -4  -8      348.04      391.32     26.25 o
   0  -4  -8      177.22      146.38     13.87 o
   1  -4  -8       73.82       79.95      8.15 o
   2  -4  -8       33.43       26.20      5.50 o
   3  -4  -8       12.25        9.57      6.94 o
   4  -4  -8       80.97       77.53     12.60 o
   5  -4  -8       25.92       30.94      9.90 o
   6  -4  -8      173.31      182.45     21.21 o
   7  -4  -8        8.62       -4.54      7.47 o
  -4  -3  -8      139.80      151.25     14.14 o
  -3  -3  -8       87.04       84.29      6.40 o
  -2  -3  -8       64.50       78.14      4.04 o
  -1  -3  -8      644.71      608.50     47.42 o
   0  -3  -8      665.69      665.70     14.83 o
   1  -3  -8      248.48      234.72     11.43 o
   2  -3  -8      362.76      342.40      9.98 o
   3  -3  -8      162.81      169.42      8.08 o
   4  -3  -8      287.62      282.07     11.10 o
   5  -3  -8      102.64      112.42      8.83 o
   6  -3  -8      221.22      235.23     21.38 o
   7  -3  -8       87.41       70.72     15.65 o
  -4  -2  -8      209.83      200.18     15.36 o
  -3  -2  -8      114.29      128.14      7.43 o
  -2  -2  -8       54.16       43.84      2.66 o
  -1  -2  -8        0.11       -0.04      1.75 o
   0  -2  -8      414.00      394.25     10.66 o
   1  -2  -8      703.14      733.25     15.26 o
   2  -2  -8     2490.08     2657.47     35.30 o
   3  -2  -8      106.85      119.34      6.76 o
   4  -2  -8      316.13      298.43     10.46 o
   5  -2  -8      261.57      237.21     14.54 o
   6  -2  -8       84.97       87.49     10.81 o
   7  -2  -8        6.54        2.09      6.68 o
  -5  -1  -8      623.94      603.62     32.59 o
  -4  -1  -8       69.26       74.82     10.63 o
  -3  -1  -8       32.72       34.61      4.56 o
  -2  -1  -8      133.61      137.83      5.59 o
  -1  -1  -8      385.57      428.24     12.62 o
   0  -1  -8     1130.55     1111.21     22.15 o
   1  -1  -8      682.96      719.44     13.74 o
   2  -1  -8      467.28      432.86     13.06 o
   3  -1  -8       92.22       88.58      6.90 o
   4  -1  -8      287.74      288.45     14.45 o
   5  -1  -8      366.23      351.51     18.16 o
   6  -1  -8       28.60       34.31      7.17 o
   7  -1  -8       87.94       75.72     10.82 o
  -5   0  -8      619.15      610.78     34.24 o
  -4   0  -8       88.07      104.12     12.83 o
  -3   0  -8      735.39      750.01     16.24 o
  -2   0  -8     1877.71     1919.38     31.95 o
  -1   0  -8        0.66        3.46      1.80 o
   0   0  -8       78.38       94.82      5.16 o
   1   0  -8      971.63     1045.88     17.44 o
   2   0  -8      701.53      708.58     24.31 o
   3   0  -8     1042.51     1037.17     14.21 o
   4   0  -8      919.80      914.87     24.04 o
   5   0  -8      161.09      169.90     12.12 o
   6   0  -8      218.51      179.03     24.27 o
   7   0  -8       31.70       30.05      7.66 o
   8   0  -8       39.60       52.99     10.19 o
  -6   1  -8      537.08      589.04     38.34 o
  -5   1  -8      104.02      118.20     17.23 o
  -4   1  -8      384.90      374.85     16.35 o
  -3   1  -8      229.86      211.02     10.22 o
  -2   1  -8      369.23      395.37     12.62 o
  -1   1  -8      147.56      153.53      6.53 o
   0   1  -8      338.04      344.90     12.34 o
   1   1  -8      553.16      584.05     11.56 o
   2   1  -8      900.61      946.51     15.30 o
   3   1  -8      151.81      136.41      8.86 o
   4   1  -8      608.67      610.52     19.07 o
   5   1  -8       32.19       29.41      5.94 o
   6   1  -8      282.76      268.78     16.75 o
   7   1  -8       22.76       18.10      9.06 o
  -6   2  -8      380.79      407.74     33.97 o
  -5   2  -8      392.20      385.21     19.51 o
  -4   2  -8       83.86       89.11      8.40 o
  -3   2  -8     1948.91     2058.60     38.95 o
  -2   2  -8      667.82      671.87     14.60 o
  -1   2  -8      365.60      350.06     10.53 o
   0   2  -8      739.75      688.10     15.01 o
   1   2  -8      424.92      442.07     10.53 o
   2   2  -8      996.22      950.24     27.95 o
   3   2  -8      366.93      349.37     12.29 o
   4   2  -8      189.91      190.70     13.21 o
   5   2  -8       16.82       19.61      6.12 o
   6   2  -8       12.70        5.20      4.82 o
   7   2  -8       40.44       61.39     11.52 o
  -6   3  -8       76.76       54.61     10.83 o
  -5   3  -8        0.02       -2.60      3.87 o
  -4   3  -8       79.31       60.13     10.47 o
  -3   3  -8       88.09       83.98      8.30 o
  -2   3  -8      115.45      113.37      7.49 o
  -1   3  -8      299.39      292.76     13.81 o
   0   3  -8       77.04       92.93     10.51 o
   1   3  -8      190.63      174.91     19.80 o
   2   3  -8       39.00       34.69     19.31 o
   3   3  -8      242.26      256.51     15.06 o
   4   3  -8      184.09      187.13     28.11 o
   5   3  -8       12.39        5.65      6.91 o
   6   3  -8      148.88      159.22     24.73 o
   7   3  -8       72.07       75.15     12.68 o
  -7   4  -8      124.53      125.75     22.98 o
  -6   4  -8      129.13      174.38     17.81 o
  -5   4  -8      228.61      250.53     21.65 o
  -4   4  -8      148.08      150.57     13.80 o
  -3   4  -8      406.93      410.21     19.20 o
  -2   4  -8      714.81      735.97     33.49 o
  -1   4  -8      288.41      263.91     15.02 o
   0   4  -8     1968.10     1894.39     58.30 o
   1   4  -8      145.28      162.40     12.83 o
   2   4  -8      247.87      252.19     15.09 o
   3   4  -8      767.54      731.37     26.39 o
   4   4  -8       32.37       19.48      6.87 o
   5   4  -8       15.67       31.08      7.50 o
   6   4  -8       17.55       10.93      5.65 o
   7   4  -8       24.31       14.26      7.20 o
  -6   5  -8       59.48       60.38     15.94 o
  -5   5  -8       21.86       12.69      7.49 o
  -4   5  -8       43.86       49.92     18.99 o
  -3   5  -8       31.44       20.87      6.08 o
  -2   5  -8       10.09        5.21      3.46 o
  -1   5  -8      218.93      250.78     10.82 o
   0   5  -8      438.43      432.84     17.17 o
   1   5  -8      686.54      676.00     31.72 o
   2   5  -8      105.49      108.94     13.61 o
   3   5  -8       64.35       63.80      9.55 o
   4   5  -8      516.70      530.11     23.39 o
   5   5  -8       13.59       17.47      6.62 o
   6   5  -8      163.12      160.21     15.12 o
  -5   6  -8      166.18      146.65     20.61 o
  -4   6  -8      413.03      423.07     37.88 o
  -3   6  -8        7.06        2.23      4.69 o
  -2   6  -8      188.75      182.67     12.20 o
  -1   6  -8       12.73       11.89      5.91 o
   0   6  -8       67.37       61.41      8.47 o
   1   6  -8       48.70       35.02     12.80 o
   2   6  -8       90.40       70.23     11.75 o
   3   6  -8        1.03       -3.04      3.51 o
   4   6  -8       89.79       85.12     11.19 o
   5   6  -8       64.08       74.54     10.82 o
   6   6  -8       56.87       42.40      8.97 o
  -5   7  -8       62.61       76.48     16.65 o
  -4   7  -8       38.86       44.34     12.09 o
  -3   7  -8      112.09      112.57     11.69 o
  -2   7  -8        7.68        1.93      6.24 o
  -1   7  -8      165.79      175.60     18.09 o
   0   7  -8       33.72       36.19      7.23 o
   1   7  -8      286.36      274.95     19.86 o
   2   7  -8      347.16      351.31     21.13 o
   3   7  -8        4.04        4.66      8.12 o
   4   7  -8      193.25      215.73     48.08 o
   5   7  -8      138.71      139.71     14.09 o
  -4   8  -8       11.09        3.24      8.08 o
  -2   8  -8       36.92       58.50     17.39 o
  -1   8  -8      143.73      111.17     13.21 o
   0   8  -8       48.45       61.38      9.99 o
   1   8  -8       26.18       34.26      9.11 o
   2   8  -8       73.14       75.35     12.08 o
   3   8  -8       33.53       37.82     11.59 o
   4   8  -8        9.58        5.84      6.04 o
  -2   9  -8       30.03        6.37     11.90 o
  -1   9  -8       20.17       26.20      9.77 o
   0   9  -8       55.91       51.57      9.31 o
   1   9  -8       37.11       16.82      9.37 o
   2   9  -8       50.66       76.77     13.54 o
   3   9  -8       48.69       45.63     11.03 o
  -3 -10  -7       15.56       14.30     13.88 o
  -2 -10  -7       41.64       32.55     15.55 o
  -1 -10  -7       43.37       42.48     14.61 o
   0 -10  -7       21.95       28.26     13.72 o
   1 -10  -7       53.36       36.01     11.17 o
   2 -10  -7        2.22        7.64      9.07 o
  -5  -9  -7      126.00      134.27     28.94 o
  -4  -9  -7       36.20       32.81     16.23 o
  -3  -9  -7      240.15      239.83     25.00 o
  -2  -9  -7       88.20      108.16     16.32 o
  -1  -9  -7      108.49      107.22     15.63 o
   0  -9  -7        4.99        3.06      7.02 o
   1  -9  -7       66.29       56.75     12.12 o
   2  -9  -7       34.49       16.98      8.63 o
   3  -9  -7        2.40        2.50      6.82 o
   4  -9  -7       17.83       14.45      8.60 o
  -5  -8  -7       79.38      115.10     17.08 o
  -4  -8  -7       41.96       30.22     13.38 o
  -3  -8  -7      102.05      108.97     15.45 o
  -2  -8  -7       54.47       58.68     14.03 o
  -1  -8  -7      215.31      205.56     26.70 o
   0  -8  -7       40.52       20.77     20.32 o
   1  -8  -7      360.40      316.43     23.19 o
   2  -8  -7        1.38        0.07      5.94 o
   3  -8  -7       33.67       38.91      9.63 o
   4  -8  -7      148.92      160.35     17.79 o
   5  -8  -7        8.81        2.88      6.47 o
  -6  -7  -7      178.65      171.56     28.79 o
  -5  -7  -7       75.74       79.85     14.84 o
  -4  -7  -7       82.87       70.83     12.40 o
  -3  -7  -7       56.87       37.46      9.31 o
  -2  -7  -7       95.71       82.67     17.24 o
  -1  -7  -7      275.90      246.59     19.44 o
   0  -7  -7       46.58       31.11      9.99 o
   1  -7  -7      157.99      144.00     15.51 o
   2  -7  -7       97.57       98.67      9.85 o
   3  -7  -7        4.02        6.53      4.55 o
   4  -7  -7      112.22      107.83     13.63 o
   5  -7  -7        2.77        2.27      5.73 o
   6  -7  -7       18.39       18.78      8.76 o
  -6  -6  -7        1.01       -6.23      7.53 o
  -5  -6  -7       65.67       55.74     28.22 o
  -4  -6  -7      183.60      208.54     26.00 o
  -3  -6  -7      160.52      164.63     27.10 o
  -2  -6  -7      176.43      149.07     20.56 o
  -1  -6  -7      344.43      402.69     28.85 o
   0  -6  -7       84.59       80.77     15.63 o
   1  -6  -7      255.08      236.57     13.93 o
   2  -6  -7       48.59       58.75      7.37 o
   3  -6  -7      431.74      430.38     19.95 o
   4  -6  -7       17.02       13.22      6.20 o
   5  -6  -7      269.72      311.01     45.00 o
   6  -6  -7      205.41      227.06     24.94 o
  -4  -5  -7      319.73      336.69     28.43 o
  -3  -5  -7      455.52      459.82     30.67 o
  -2  -5  -7       29.26       13.34      7.33 o
  -1  -5  -7      332.13      340.67     25.34 o
   0  -5  -7       20.33       23.04      8.49 o
   1  -5  -7      420.02      406.87     16.67 o
   2  -5  -7      370.45      352.03     18.22 o
   3  -5  -7      458.25      452.13     16.41 o
   4  -5  -7        8.36        2.88      4.19 o
   5  -5  -7       56.59       60.98     12.37 o
   6  -5  -7       15.17       11.94      6.04 o
   7  -5  -7       29.49       26.72     14.64 o
  -4  -4  -7      215.52      228.63     11.78 o
  -3  -4  -7       75.26       78.91      5.85 o
  -2  -4  -7      217.98      233.52     38.94 o
  -1  -4  -7      103.32      116.31     15.41 o
   0  -4  -7       28.83       33.44      4.89 o
   1  -4  -7      430.74      430.27     16.18 o
   2  -4  -7      252.80      235.16     17.37 o
   3  -4  -7     1295.71     1275.05     29.21 o
   4  -4  -7       30.94       31.46      5.81 o
   5  -4  -7      432.71      438.62     13.98 o
   6  -4  -7      254.11      298.40     24.37 o
   7  -4  -7        8.76        6.99     13.47 o
  -5  -3  -7      718.98      776.91     37.53 o
  -4  -3  -7      364.35      389.02     15.84 o
  -3  -3  -7     1161.10     1162.78     33.89 o
  -2  -3  -7      155.89      162.62      6.27 o
  -1  -3  -7      248.14      246.56     18.36 o
   0  -3  -7       56.10       53.29      4.13 o
   1  -3  -7      191.38      210.63     10.40 o
   2  -3  -7        6.62        2.60      2.55 o
   3  -3  -7       16.29       11.13      4.05 o
   4  -3  -7       20.24       22.23      4.02 o
   5  -3  -7       47.46       46.38      6.21 o
   6  -3  -7       46.42       41.71     10.40 o
   7  -3  -7       51.68       43.57     11.57 o
  -5  -2  -7      175.98      160.85     17.68 o
  -4  -2  -7      687.96      732.19     23.70 o
  -3  -2  -7       59.48       57.74      5.37 o
  -2  -2  -7      510.92      532.53     17.75 o
  -1  -2  -7     1955.84     2031.26     50.28 o
   0  -2  -7      269.83      245.34      7.36 o
   1  -2  -7     1531.06     1529.42     25.06 o
   2  -2  -7      916.01      982.64     17.81 o
   3  -2  -7      606.24      602.59     14.33 o
   4  -2  -7      336.30      345.72     11.16 o
   5  -2  -7      585.49      522.61     28.87 o
   6  -2  -7      128.75      137.62     13.02 o
   7  -2  -7        6.44        3.95      6.35 o
  -6  -1  -7      229.00      213.65     23.32 o
  -5  -1  -7      863.40      869.84     40.57 o
  -4  -1  -7       63.35       62.24     10.23 o
  -3  -1  -7      548.97      532.57     15.71 o
  -2  -1  -7      106.71      118.20      6.38 o
  -1  -1  -7     4102.54     4570.78     85.73 o
   0  -1  -7     1045.02     1035.11     17.50 o
   1  -1  -7      814.22      896.07     15.33 o
   2  -1  -7      261.09      262.12     10.53 o
   3  -1  -7        8.16       11.33      2.76 o
   4  -1  -7      255.09      263.37     12.21 o
   5  -1  -7      431.01      423.58     17.52 o
   6  -1  -7       20.53       22.30      5.91 o
   7  -1  -7      155.38      144.82     14.44 o
   8  -1  -7       41.27       24.50      9.78 o
  -6   0  -7      203.36      157.56     21.18 o
  -5   0  -7      307.20      335.17     24.78 o
  -4   0  -7     1037.53     1026.40     32.32 o
  -3   0  -7      892.40      950.16     18.59 o
  -2   0  -7     2320.15     2419.22     52.83 o
  -1   0  -7      204.79      184.03      6.59 o
   0   0  -7      546.72      560.33     13.36 o
   1   0  -7     4289.32     4472.79     81.42 o
   2   0  -7      862.01      898.93     15.80 o
   3   0  -7      937.01      875.28     21.12 o
   4   0  -7     2080.26     2030.30     39.40 o
   5   0  -7       76.75       74.18      8.59 o
   6   0  -7       57.83       49.13      7.63 o
   7   0  -7       75.52       90.03     11.34 o
   8   0  -7       56.04       60.35     10.40 o
  -6   1  -7       10.81       21.32     10.12 o
  -5   1  -7       74.25       79.16     14.83 o
  -4   1  -7      565.12      542.57     17.20 o
  -3   1  -7      169.33      166.38      7.76 o
  -2   1  -7      297.33      281.04     10.02 o
  -1   1  -7      262.12      250.71      8.86 o
   0   1  -7      160.66      165.81      5.81 o
   1   1  -7      362.01      347.46      9.81 o
   2   1  -7       64.54       70.86      5.27 o
   3   1  -7      910.70      957.96     21.96 o
   4   1  -7      316.07      299.10     12.76 o
   5   1  -7      515.50      476.94     21.47 o
   6   1  -7        7.23       -0.29      3.62 o
   7   1  -7       32.28       32.45      7.33 o
   8   1  -7       75.07       61.77     15.34 o
  -7   2  -7        5.52       -2.49      8.33 o
  -6   2  -7      383.59      377.21     32.15 o
  -5   2  -7      276.95      301.44     16.85 o
  -4   2  -7      333.08      334.40     14.01 o
  -3   2  -7      637.04      649.07     16.45 o
  -2   2  -7       13.29       10.44      2.69 o
  -1   2  -7      644.16      643.10     13.00 o
   0   2  -7      240.37      243.70      7.93 o
   1   2  -7     2336.25     2361.14     40.48 o
   2   2  -7      148.86      162.53     10.91 o
   3   2  -7       24.92       33.79      4.99 o
   4   2  -7      467.30      489.04     16.27 o
   5   2  -7      243.73      255.25     13.18 o
   6   2  -7       61.63       52.98     17.13 o
   7   2  -7      149.31      134.74     15.62 o
  -6   3  -7      121.30      125.48     14.76 o
  -5   3  -7       26.69       24.79      7.56 o
  -4   3  -7      626.70      657.81     23.73 o
  -3   3  -7      190.53      179.49     10.57 o
  -2   3  -7      313.79      326.92     11.22 o
  -1   3  -7     1138.25     1098.49     21.14 o
   0   3  -7      442.14      442.39     11.12 o
   1   3  -7      423.34      424.48     17.18 o
   2   3  -7       25.48       21.68      5.06 o
   3   3  -7      184.83      150.71     26.73 o
   4   3  -7      134.81      128.39     15.66 o
   5   3  -7      187.64      204.79     15.11 o
   6   3  -7       40.30       40.89      9.15 o
   7   3  -7       74.26       80.64     12.38 o
  -7   4  -7      177.76      222.04     27.63 o
  -6   4  -7      113.50      109.46     14.49 o
  -5   4  -7       42.78       29.41      9.66 o
  -4   4  -7       81.37       67.31     10.08 o
  -3   4  -7      330.84      335.41     16.96 o
  -2   4  -7       20.03       14.11      4.68 o
  -1   4  -7       76.10       74.27      6.40 o
   0   4  -7      257.19      273.31      7.49 o
   1   4  -7      230.89      233.73     14.01 o
   2   4  -7      328.31      311.82     19.01 o
   3   4  -7      642.29      600.49     22.91 o
   4   4  -7        8.72        5.93      4.09 o
   5   4  -7      177.81      196.57     15.18 o
   6   4  -7       49.63       39.82      8.27 o
   7   4  -7       96.58      109.99     13.45 o
  -6   5  -7      305.40      360.72     29.63 o
  -5   5  -7       44.03       35.21      8.74 o
  -4   5  -7      468.47      474.53     32.46 o
  -3   5  -7       67.18       90.76     10.59 o
  -2   5  -7       51.72       52.92      7.70 o
  -1   5  -7      515.33      486.57     16.13 o
   0   5  -7      159.63      192.50     11.91 o
   1   5  -7      202.63      224.01     15.07 o
   2   5  -7      291.17      305.60     20.73 o
   3   5  -7      142.87      143.82     32.16 o
   4   5  -7       67.09       51.75     10.27 o
   5   5  -7       18.66       12.43      5.56 o
   6   5  -7       25.64       38.33      8.39 o
   7   5  -7       24.27       44.86     15.73 o
  -6   6  -7        5.82        0.86      9.62 o
  -5   6  -7       27.61       17.04      9.77 o
  -4   6  -7       10.97       17.89      6.99 o
  -3   6  -7       13.43       21.67      7.15 o
  -2   6  -7       23.55       24.44      5.13 o
  -1   6  -7       68.00       49.89      9.60 o
   0   6  -7      425.51      433.53     18.13 o
   1   6  -7      264.57      272.17     17.15 o
   2   6  -7      125.12      138.07     12.95 o
   3   6  -7      315.89      341.87     19.21 o
   4   6  -7       75.24       74.74     10.37 o
   5   6  -7      212.13      244.36     16.34 o
   6   6  -7       26.50       32.82      7.47 o
  -5   7  -7      129.23      134.30     19.75 o
  -4   7  -7        5.55       11.57      8.25 o
  -3   7  -7       49.50       32.54      7.38 o
  -2   7  -7       78.17       90.25     14.50 o
  -1   7  -7      107.49      115.11     14.99 o
   0   7  -7       26.83       20.45      5.68 o
   1   7  -7       39.66       27.10      7.26 o
   2   7  -7       27.86       19.48      6.45 o
   3   7  -7       18.22       10.89      5.55 o
   4   7  -7      102.01      101.41     12.05 o
   5   7  -7      164.21      191.82     15.13 o
  -4   8  -7       64.07       62.23     12.47 o
  -2   8  -7      177.21      178.94     28.00 o
  -1   8  -7        6.74        4.89      6.01 o
   0   8  -7       56.76       47.53      7.28 o
   1   8  -7      220.91      209.83     18.22 o
   2   8  -7       18.03       12.43      6.11 o
   3   8  -7       88.10       92.98     28.02 o
   4   8  -7       42.36       48.52      9.67 o
   5   8  -7       10.13        5.93      5.83 o
  -2   9  -7       67.07       64.76     19.58 o
  -1   9  -7        4.67       -1.83      8.90 o
   0   9  -7      114.47      128.57     24.95 o
   1   9  -7       13.17        7.56      9.25 o
   2   9  -7       15.46       15.45      9.55 o
   3   9  -7       35.57       46.41     10.44 o
  -3 -10  -6       10.69       -1.50     10.54 o
  -2 -10  -6       26.47        6.56     11.42 o
  -1 -10  -6       33.49       35.94     16.84 o
   0 -10  -6       30.50       23.89      9.49 o
   1 -10  -6       45.84       51.67     12.27 o
   2 -10  -6       26.86        7.87      9.40 o
  -5  -9  -6       10.07       12.36     14.06 o
  -4  -9  -6       30.23       15.90     13.70 o
  -3  -9  -6       38.03       35.58     16.09 o
  -2  -9  -6      129.76      110.91     16.19 o
  -1  -9  -6      135.29      131.93     17.15 o
   0  -9  -6      158.89      155.69     18.09 o
   1  -9  -6        1.44        2.74      6.10 o
   2  -9  -6      104.44      119.29     19.07 o
   3  -9  -6       39.97       45.24     21.29 o
   4  -9  -6       77.70       62.72     13.07 o
  -5  -8  -6       38.65       36.69     10.78 o
  -4  -8  -6       82.65       74.38     13.03 o
  -3  -8  -6      164.99      164.55     17.73 o
  -2  -8  -6       22.80       18.99      7.55 o
  -1  -8  -6       20.13        8.90      6.21 o
   0  -8  -6      146.03      137.56     32.41 o
   1  -8  -6      105.58      138.46     16.30 o
   2  -8  -6       38.96       29.84      6.94 o
   3  -8  -6       67.41       63.06     10.40 o
   4  -8  -6       31.81       33.73      9.86 o
   5  -8  -6        5.50       -0.96      5.89 o
  -6  -7  -6        5.65        2.18      9.10 o
  -5  -7  -6      131.62      128.76     16.41 o
  -4  -7  -6       73.95       83.75     15.36 o
  -3  -7  -6      187.25      203.41     16.30 o
  -2  -7  -6      357.26      341.56     25.40 o
  -1  -7  -6       59.25       63.53     11.04 o
   0  -7  -6      364.90      378.52     21.57 o
   1  -7  -6       26.76       18.25     15.17 o
   2  -7  -6      184.07      188.66     12.51 o
   3  -7  -6      481.78      520.80     24.38 o
   4  -7  -6      145.14      154.99     40.14 o
   5  -7  -6        6.96        2.63      5.45 o
   6  -7  -6       66.99       65.25     16.35 o
  -6  -6  -6      212.16      188.95     29.19 o
  -5  -6  -6      120.06      123.09     15.44 o
  -4  -6  -6      137.71      126.98     11.45 o
  -3  -6  -6       67.27       80.40     10.89 o
  -2  -6  -6      366.46      394.66     29.15 o
  -1  -6  -6      268.88      307.07     25.04 o
   0  -6  -6      306.76      335.30     25.37 o
   1  -6  -6      226.43      246.37     12.17 o
   2  -6  -6       67.88       65.99      9.16 o
   3  -6  -6      197.05      212.34     14.95 o
   4  -6  -6      721.14      694.51     28.24 o
   5  -6  -6        7.30        0.00      4.78 o
   6  -6  -6      263.92      264.18     17.60 o
  -4  -5  -6     1182.04     1180.49     26.00 o
  -3  -5  -6       58.52       54.90      8.53 o
  -2  -5  -6       35.83       55.79     12.29 o
  -1  -5  -6      535.46      500.06     30.49 o
   0  -5  -6       16.35       13.23      3.93 o
   1  -5  -6      285.93      265.42     16.92 o
   2  -5  -6      103.29       96.13      8.17 o
   3  -5  -6       28.79       32.14      5.59 o
   4  -5  -6      631.86      628.16     25.19 o
   5  -5  -6      143.95      124.76     20.43 o
   6  -5  -6       58.21       53.83      9.43 o
   7  -5  -6       57.80       76.32     23.51 o
  -5  -4  -6      131.89      143.58     18.14 o
  -4  -4  -6      217.88      218.08     11.11 o
  -3  -4  -6     1200.73     1220.88     29.45 o
  -2  -4  -6      698.03      649.72     34.58 o
  -1  -4  -6      462.48      458.54     27.16 o
   0  -4  -6      660.39      665.83     18.62 o
   1  -4  -6      168.97      168.61     10.58 o
   2  -4  -6      650.25      671.10     18.48 o
   3  -4  -6      437.04      460.52     13.69 o
   4  -4  -6      152.88      163.68     11.08 o
   5  -4  -6      735.67      745.00     25.12 o
   6  -4  -6      109.03      105.14     15.63 o
   7  -4  -6       42.71       26.76     10.53 o
  -5  -3  -6      680.92      763.11     37.68 o
  -4  -3  -6      347.82      340.91     14.59 o
  -3  -3  -6       82.98       91.33      6.67 o
  -2  -3  -6      270.56      276.14      9.35 o
  -1  -3  -6     2252.21     2314.26     69.76 o
   0  -3  -6     1614.22     1607.08     32.21 o
   1  -3  -6     1243.82     1263.36     60.40 o
   2  -3  -6      402.54      388.12     12.65 o
   3  -3  -6       68.71       81.32      7.12 o
   4  -3  -6       96.57       89.70      6.37 o
   5  -3  -6      337.38      308.65     13.14 o
   6  -3  -6       52.82       62.28     11.62 o
   7  -3  -6      107.71      108.99     16.87 o
  -6  -2  -6       16.29       11.83      8.05 o
  -5  -2  -6      951.16      950.95     43.13 o
  -4  -2  -6     1729.53     1672.64     55.19 o
  -3  -2  -6      141.73      140.80      7.56 o
  -2  -2  -6     3740.30     3881.15     58.03 o
  -1  -2  -6     3390.79     3617.58     43.80 o
   0  -2  -6       46.61       36.54      3.02 o
   1  -2  -6      531.02      538.15     12.23 o
   2  -2  -6     1006.87     1061.15     18.31 o
   3  -2  -6      115.22      122.50      5.63 o
   4  -2  -6      237.46      235.23      9.19 o
   5  -2  -6      406.78      430.52     17.96 o
   6  -2  -6       96.07       92.06     25.91 o
   7  -2  -6       34.13       24.66     22.40 o
   8  -2  -6      282.89      342.87     27.85 o
  -6  -1  -6       51.57       59.11     14.66 o
  -5  -1  -6      163.71      141.04     17.09 o
  -4  -1  -6      282.91      310.45     16.07 o
  -3  -1  -6       98.90       98.06      9.62 o
  -2  -1  -6      102.28      109.90      5.66 o
  -1  -1  -6     1023.65     1033.30     36.96 o
   0  -1  -6     3571.94     3473.11     39.93 o
   1  -1  -6      691.83      698.81     11.96 o
   2  -1  -6     1725.42     1742.07     25.33 o
   3  -1  -6       25.28       16.54      2.67 o
   4  -1  -6      745.86      734.03     20.97 o
   5  -1  -6      382.61      386.90     23.13 o
   6  -1  -6       13.05       11.34      7.66 o
   7  -1  -6       42.91       50.06      8.97 o
   8  -1  -6       10.86       14.85      8.45 o
  -7   0  -6      177.27      157.58     24.57 o
  -6   0  -6        1.76        8.61      7.83 o
  -5   0  -6      355.08      358.46     26.11 o
  -4   0  -6      385.37      417.02     19.28 o
  -3   0  -6       73.95       82.68      8.03 o
  -2   0  -6     1040.19     1024.72     17.39 o
  -1   0  -6     1185.19     1203.33     20.53 o
   0   0  -6     2616.01     2580.71     38.07 o
   1   0  -6      546.70      542.55     14.67 o
   2   0  -6      422.61      429.29      9.49 o
   3   0  -6      737.54      732.63     23.50 o
   4   0  -6      673.60      672.61     19.61 o
   5   0  -6      361.43      371.43     15.81 o
   6   0  -6       93.64      111.49     10.95 o
   7   0  -6       39.42       32.54      7.51 o
   8   0  -6       20.02       10.45      6.60 o
  -7   1  -6        5.41        2.21      9.49 o
  -6   1  -6       27.56       41.57     13.45 o
  -5   1  -6      608.32      617.59     36.29 o
  -4   1  -6       34.25       59.28      8.21 o
  -3   1  -6     1469.78     1495.22     28.68 o
  -2   1  -6      386.48      370.46     10.05 o
  -1   1  -6       93.89       85.67      5.25 o
   0   1  -6     1212.08     1134.08     18.14 o
   1   1  -6      400.94      407.64     10.08 o
   2   1  -6      640.75      642.88     25.23 o
   3   1  -6      373.03      377.19     18.24 o
   4   1  -6      218.67      227.44     11.08 o
   5   1  -6       53.84       52.86      7.09 o
   6   1  -6       11.55        7.34      4.12 o
   7   1  -6       16.00       10.65      5.34 o
   8   1  -6       11.04       11.15      7.06 o
  -7   2  -6      113.44      135.89     25.17 o
  -6   2  -6      147.92      145.55     22.62 o
  -5   2  -6       90.41      114.20     21.96 o
  -4   2  -6       88.69       75.61      7.66 o
  -3   2  -6      173.72      178.60      9.14 o
  -2   2  -6      128.62      134.66      5.95 o
  -1   2  -6      174.30      180.57      6.90 o
   0   2  -6       85.11       89.40      7.55 o
   1   2  -6      305.88      320.63     11.03 o
   2   2  -6      378.44      341.50     25.21 o
   3   2  -6      258.12      258.53     10.10 o
   4   2  -6      780.23      770.65     20.63 o
   5   2  -6        3.26        2.04      3.00 o
   6   2  -6      459.34      494.15     19.40 o
   7   2  -6       36.65       31.36     13.52 o
   8   2  -6       18.12       24.76      8.82 o
  -6   3  -6      215.85      222.04     23.44 o
  -5   3  -6      410.28      419.91     21.16 o
  -4   3  -6      328.80      344.70     14.49 o
  -3   3  -6      168.79      169.91      9.42 o
  -2   3  -6      255.19      246.60      9.88 o
  -1   3  -6      751.22      798.66     17.03 o
   0   3  -6      472.40      506.08     15.52 o
   1   3  -6     1081.34     1161.07     24.84 o
   2   3  -6      519.62      513.98     24.15 o
   3   3  -6      206.60      206.61     14.82 o
   4   3  -6      603.50      591.71     41.93 o
   5   3  -6      112.68      124.05     11.89 o
   6   3  -6      536.37      556.19     24.60 o
   7   3  -6       20.74       16.07      6.83 o
  -7   4  -6      120.70       95.95     19.91 o
  -6   4  -6       29.96       25.30      8.50 o
  -5   4  -6      182.02      185.86     15.87 o
  -4   4  -6       69.60       66.80     25.56 o
  -3   4  -6      423.50      459.08     22.15 o
  -2   4  -6      161.51      142.37     18.53 o
  -1   4  -6       54.70       59.19      6.88 o
   0   4  -6      326.67      303.01     12.48 o
   1   4  -6      349.59      332.85     15.64 o
   2   4  -6       82.08       82.28      8.92 o
   3   4  -6      146.55      130.58     10.91 o
   4   4  -6       93.91       89.75     10.01 o
   5   4  -6        2.08       -1.58      3.32 o
   6   4  -6      105.26      107.68     17.27 o
   7   4  -6       33.16       27.75     11.05 o
  -6   5  -6       47.52       49.45     14.35 o
  -5   5  -6        6.56        7.81      6.00 o
  -4   5  -6      209.10      208.18     15.98 o
  -3   5  -6       46.14       38.02      7.67 o
  -2   5  -6       43.13       31.36      9.65 o
  -1   5  -6      359.24      370.76     12.20 o
   0   5  -6      347.78      305.26     17.11 o
   1   5  -6      715.18      708.86     25.52 o
   2   5  -6      202.79      192.68     12.95 o
   3   5  -6       36.12       35.90      6.90 o
   4   5  -6      114.54      104.04     10.64 o
   5   5  -6       93.86      109.08     11.07 o
   6   5  -6       40.31       43.24      8.29 o
   7   5  -6       94.66       92.55     10.90 o
  -6   6  -6       29.36       60.79     16.32 o
  -5   6  -6      113.19      151.11     20.69 o
  -4   6  -6      263.92      267.26     18.15 o
  -3   6  -6       14.61       17.42      9.25 o
  -2   6  -6       75.99       73.62      7.38 o
  -1   6  -6       43.79       61.77     13.18 o
   0   6  -6      387.58      377.46     39.93 o
   1   6  -6      319.33      294.04     12.41 o
   2   6  -6      213.40      215.29     16.63 o
   3   6  -6      193.57      182.70     20.36 o
   4   6  -6       32.47       23.69     12.99 o
   5   6  -6      163.58      195.20     14.02 o
   6   6  -6       55.29       60.11     16.34 o
  -5   7  -6       29.91       46.53     13.31 o
  -4   7  -6       29.24       31.32     10.43 o
  -3   7  -6       67.08       72.06      9.65 o
  -2   7  -6       44.74       41.07     21.25 o
  -1   7  -6      186.79      208.99     18.38 o
   0   7  -6       75.78       61.25     14.12 o
   1   7  -6      154.09      158.17     10.76 o
   2   7  -6      111.88      126.58     13.19 o
   3   7  -6       13.11       19.89      6.32 o
   4   7  -6      269.55      255.05     20.08 o
   5   7  -6       80.67       80.63      9.84 o
   6   7  -6       56.07       50.75     18.64 o
  -4   8  -6       74.37       85.11     13.50 o
  -2   8  -6       22.35       23.17      8.84 o
  -1   8  -6       54.86       52.90     11.62 o
   0   8  -6        4.59        1.83      5.07 o
   1   8  -6       50.98       51.44      7.92 o
   2   8  -6       22.47       11.47      9.77 o
   3   8  -6      140.57      168.69     15.45 o
   4   8  -6       39.99       56.13      9.78 o
   5   8  -6       78.93       93.18     10.13 o
  -2   9  -6       48.14       18.01     12.33 o
  -1   9  -6       87.59       52.30     16.13 o
   0   9  -6       90.49       88.78     11.22 o
   1   9  -6        0.53        2.97      5.80 o
   2   9  -6      168.67      178.04     17.70 o
   3   9  -6        1.16       -4.68      4.83 o
   4   9  -6       82.05       75.28     11.22 o
   0  10  -6       59.18       54.53      9.77 o
   1  10  -6       24.82       12.66      7.84 o
  -3 -10  -5       11.47       -1.19     10.89 o
  -2 -10  -5       61.52       41.44     18.56 o
  -1 -10  -5      139.15      135.17     28.51 o
   0 -10  -5        7.10        7.83     12.12 o
   1 -10  -5      213.57      247.48     23.91 o
   2 -10  -5       28.73       16.50      9.29 o
   3 -10  -5       23.29       10.78      9.33 o
  -5  -9  -5      252.50      329.41     39.41 o
  -4  -9  -5       52.07       71.98     21.35 o
  -3  -9  -5      398.84      343.33     38.91 o
  -2  -9  -5      118.58      108.41     15.62 o
  -1  -9  -5        3.03        3.46      9.58 o
   0  -9  -5        6.49       -0.24      5.10 o
   1  -9  -5        1.84       -3.43      4.96 o
   2  -9  -5        3.99        2.92      6.21 o
   3  -9  -5       82.68       60.06     12.17 o
   4  -9  -5      126.14      137.30     30.85 o
  -5  -8  -5        3.93        1.55     10.37 o
  -4  -8  -5       29.94       28.50      9.05 o
  -3  -8  -5       10.63        8.21      6.15 o
  -2  -8  -5      280.09      270.69     30.89 o
  -1  -8  -5      339.39      368.28     22.94 o
   0  -8  -5        4.12        6.45      5.48 o
   1  -8  -5      556.73      632.64     29.95 o
   2  -8  -5      130.19      124.40     17.70 o
   3  -8  -5       69.51       57.57      9.03 o
   4  -8  -5      284.66      283.72     31.50 o
   5  -8  -5       48.02       28.00      9.50 o
  -6  -7  -5       45.64       32.42     14.83 o
  -5  -7  -5      145.55      172.15     18.21 o
  -4  -7  -5      184.68      181.06     13.98 o
  -3  -7  -5      240.32      229.82     14.95 o
  -2  -7  -5      144.60      125.44     14.29 o
  -1  -7  -5      228.14      211.50     17.54 o
   0  -7  -5      188.54      188.74     16.38 o
   1  -7  -5      176.20      177.64     25.07 o
   2  -7  -5       89.90       88.74      9.39 o
   3  -7  -5      349.53      337.91     16.43 o
   4  -7  -5       25.70       18.10      9.38 o
   5  -7  -5      215.16      260.02     57.43 o
   6  -7  -5       73.39       71.03     12.71 o
  -6  -6  -5        0.72        4.59      8.74 o
  -5  -6  -5       82.33       79.07     12.67 o
  -4  -6  -5      103.26      108.87     12.88 o
  -3  -6  -5      832.46      798.17     24.97 o
  -2  -6  -5      138.12      149.08     14.25 o
  -1  -6  -5      859.48      892.39     31.97 o
   0  -6  -5      399.47      391.96     31.40 o
   1  -6  -5      300.76      281.30     12.48 o
   2  -6  -5      235.20      252.80     12.68 o
   3  -6  -5      106.63      112.34     10.68 o
   4  -6  -5      114.37      104.56     15.46 o
   5  -6  -5       24.22       19.00     10.25 o
   6  -6  -5       42.99       42.52      9.75 o
  -5  -5  -5       99.50      106.92     12.83 o
  -4  -5  -5      309.25      330.55     18.47 o
  -3  -5  -5      175.85      183.90     11.28 o
  -2  -5  -5        1.96       -4.01      4.01 o
  -1  -5  -5      622.01      706.85     34.97 o
   0  -5  -5      592.36      596.55     18.25 o
   1  -5  -5      288.97      295.69     11.84 o
   2  -5  -5        9.17        3.98      4.54 o
   3  -5  -5      745.46      733.63     21.10 o
   4  -5  -5       38.15       31.39      7.18 o
   5  -5  -5      238.27      273.00     17.48 o
   6  -5  -5      132.84      107.89     21.12 o
   7  -5  -5       24.84       32.37     15.72 o
  -6  -4  -5      108.02      124.45     20.33 o
  -5  -4  -5       18.43       22.63      9.52 o
  -4  -4  -5      471.57      488.26     16.47 o
  -3  -4  -5      461.10      480.86     13.45 o
  -2  -4  -5       44.60       51.25     11.40 o
  -1  -4  -5      565.59      547.83     28.88 o
   1  -4  -5      138.01      120.91      8.42 o
   2  -4  -5      194.89      211.34      9.87 o
   3  -4  -5      309.42      300.97     12.63 o
   4  -4  -5       25.74       25.39      5.27 o
   5  -4  -5       43.80       36.42      5.27 o
   6  -4  -5      106.55      116.56     16.48 o
   7  -4  -5       38.00       45.04     11.83 o
  -6  -3  -5      235.31      266.67     26.31 o
  -5  -3  -5       22.98       31.31      9.55 o
  -4  -3  -5     1459.70     1432.22     52.12 o
  -3  -3  -5     1407.53     1391.23     27.39 o
  -2  -3  -5      122.22      126.53      6.23 o
  -1  -3  -5     1393.13     1436.39     40.08 o
   0  -3  -5      263.80      234.75     16.40 o
   1  -3  -5       38.90       40.07      5.05 o
   2  -3  -5      980.53     1063.60     22.40 o
   3  -3  -5      257.85      269.02      9.12 o
   4  -3  -5      509.18      493.25     16.10 o
   5  -3  -5      220.37      238.73     13.24 o
   6  -3  -5      371.55      358.11     24.46 o
   7  -3  -5      125.17      113.06     16.92 o
  -7  -2  -5       50.39       37.93     14.79 o
  -6  -2  -5        4.59        6.53      7.89 o
  -5  -2  -5      112.45      103.29     15.24 o
  -4  -2  -5      583.13      543.11     25.61 o
  -3  -2  -5      426.05      429.47     18.06 o
  -2  -2  -5      491.19      484.42     12.32 o
  -1  -2  -5      528.54      548.57     16.65 o
   0  -2  -5      179.57      167.05      5.60 o
   1  -2  -5     1895.88     1909.36     36.23 o
   2  -2  -5      120.29      116.73      5.63 o
   3  -2  -5      627.48      601.40     13.83 o
   4  -2  -5      275.73      268.48      9.27 o
   5  -2  -5      437.55      442.20     18.04 o
   6  -2  -5      184.50      219.53     19.04 o
   7  -2  -5       19.77       21.39      8.87 o
   8  -2  -5       27.77       23.47      9.74 o
  -7  -1  -5       20.86       10.99     10.60 o
  -6  -1  -5      155.41      169.90     21.44 o
  -5  -1  -5      356.47      384.05     26.74 o
  -4  -1  -5      122.25      117.09     17.17 o
  -3  -1  -5      552.82      565.80     19.90 o
  -2  -1  -5     1196.73     1269.73     23.65 o
  -1  -1  -5     1497.76     1428.13     45.33 o
   0  -1  -5      783.54      785.23     13.31 o
   1  -1  -5      890.66      867.32     13.28 o
   2  -1  -5      949.44      939.85     17.23 o
   3  -1  -5       53.85       64.29      4.36 o
   4  -1  -5      111.89      108.31      8.69 o
   5  -1  -5       10.63       12.61      5.14 o
   6  -1  -5       97.97       89.31     10.23 o
   7  -1  -5       82.35       81.73     10.83 o
   8  -1  -5       36.59       29.75     10.37 o
  -7   0  -5        4.90       -5.04      7.19 o
  -6   0  -5      177.02      138.09     20.47 o
  -5   0  -5      256.04      275.75     23.10 o
  -4   0  -5      416.30      421.31     19.42 o
  -3   0  -5       24.45       20.63      3.30 o
  -2   0  -5      815.08      825.41     14.79 o
  -1   0  -5      206.57      236.49     11.69 o
   0   0  -5      438.24      434.60     12.14 o
   1   0  -5     1579.27     1685.17     21.98 o
   2   0  -5        5.32        7.41      1.75 o
   3   0  -5      502.21      483.52     14.23 o
   4   0  -5      619.69      599.24     18.02 o
   5   0  -5      354.52      335.09     14.78 o
   6   0  -5       68.38       68.20      9.66 o
   7   0  -5       16.36       18.13      5.91 o
   8   0  -5        0.29        0.00      5.18 o
  -7   1  -5      169.40      131.59     23.98 o
  -6   1  -5       15.76       20.77     10.49 o
  -5   1  -5      682.15      687.65     38.54 o
  -4   1  -5      127.70      127.74     10.51 o
  -3   1  -5      628.54      616.37     16.84 o
  -2   1  -5      613.40      635.67     13.33 o
  -1   1  -5      382.69      396.80     10.52 o
   0   1  -5      210.65      191.76      6.92 o
   1   1  -5     2993.21     3136.61     45.55 o
   2   1  -5      359.65      394.28     11.49 o
   3   1  -5      468.94      469.87     17.40 o
   4   1  -5       33.71       32.86      5.09 o
   5   1  -5     1362.66     1343.58     32.60 o
   6   1  -5       25.50       25.21      5.94 o
   7   1  -5      160.18      187.48     16.94 o
   8   1  -5       64.12       92.36     12.14 o
  -7   2  -5       11.40       38.12     15.74 o
  -6   2  -5       57.13       56.12     15.08 o
  -5   2  -5      152.06      144.50     12.62 o
  -4   2  -5      724.28      726.38     20.66 o
  -3   2  -5      757.66      785.64     19.90 o
  -2   2  -5      306.61      296.33      8.41 o
  -1   2  -5      459.69      426.15     12.18 o
   0   2  -5      951.47      950.14     14.88 o
   1   2  -5     2659.71     2570.91     45.43 o
   2   2  -5      268.62      276.47      8.69 o
   3   2  -5      355.78      394.03     12.38 o
   4   2  -5       84.57       79.82      7.05 o
   5   2  -5       38.38       37.36      9.04 o
   6   2  -5       50.09       38.02      6.75 o
   7   2  -5       33.59       27.48      6.91 o
   8   2  -5       13.76       16.04      7.89 o
  -6   3  -5       99.19       66.98     10.99 o
  -5   3  -5       56.46       76.86     11.19 o
  -4   3  -5      231.62      242.17     17.10 o
  -3   3  -5       59.06       58.01      5.54 o
  -2   3  -5      332.86      364.91      9.87 o
  -1   3  -5     1490.23     1448.60     24.43 o
   0   3  -5     1880.72     1888.06     27.17 o
   1   3  -5       25.41       29.36      4.20 o
   2   3  -5        0.90        3.02      2.61 o
   3   3  -5      183.36      177.20      7.19 o
   4   3  -5        3.15        1.37      2.79 o
   5   3  -5      441.54      465.03     16.48 o
   6   3  -5       88.40       93.88     11.08 o
   7   3  -5       88.37       68.97     11.01 o
   8   3  -5      110.93      116.33     14.57 o
  -7   4  -5       47.50       21.05     13.03 o
  -6   4  -5      176.28      173.01     16.93 o
  -5   4  -5       24.84       26.20      7.66 o
  -4   4  -5      362.89      340.57     17.98 o
  -3   4  -5      440.34      468.19     14.05 o
  -2   4  -5      145.72      155.47      9.91 o
  -1   4  -5       73.40       71.51      6.84 o
   0   4  -5      141.91      139.00     17.82 o
   1   4  -5      410.95      403.61     16.90 o
   2   4  -5       86.87       93.37      8.76 o
   3   4  -5      260.68      245.08     31.90 o
   4   4  -5       33.64       32.18      7.01 o
   5   4  -5      221.76      220.69     22.99 o
   6   4  -5       11.33        7.91      5.00 o
   7   4  -5      113.33      170.96     23.77 o
  -7   5  -5       17.86        7.02     11.87 o
  -6   5  -5      174.65      185.94     23.32 o
  -5   5  -5       82.19       79.37     20.85 o
  -4   5  -5      218.67      222.85     16.29 o
  -3   5  -5       88.62       89.38      8.90 o
  -2   5  -5       25.26       35.50      5.39 o
  -1   5  -5      550.29      523.60     14.32 o
   0   5  -5      250.60      270.38     15.36 o
   1   5  -5      432.32      410.40     13.09 o
   2   5  -5      118.67      114.10     10.31 o
   3   5  -5      177.31      188.09     14.93 o
   4   5  -5       26.92       26.01      6.48 o
   5   5  -5      156.02      160.67     12.76 o
   6   5  -5      108.31      103.24     14.36 o
   7   5  -5      121.46      108.50     10.68 o
  -6   6  -5       25.87       12.55     10.34 o
  -5   6  -5        1.06       -0.98      5.55 o
  -4   6  -5       31.41       42.30      8.91 o
  -3   6  -5       66.86       67.63      8.30 o
  -2   6  -5      103.53      113.61     13.40 o
  -1   6  -5      170.50      155.05     23.09 o
   0   6  -5      201.24      211.91     15.89 o
   1   6  -5      211.66      217.48     10.64 o
   2   6  -5      286.08      322.75     19.47 o
   3   6  -5      337.05      328.91     24.16 o
   4   6  -5       52.43       54.68     18.50 o
   5   6  -5      207.99      218.14     13.47 o
   6   6  -5       55.34       49.73      7.01 o
  -5   7  -5       52.68       39.70     12.29 o
  -4   7  -5       73.68       65.24     10.67 o
  -3   7  -5        8.63       14.05      5.35 o
  -2   7  -5       33.95       21.21      8.20 o
  -1   7  -5      115.59       92.90     13.40 o
   0   7  -5      102.39      109.18     13.51 o
   1   7  -5      154.57      139.37     11.59 o
   2   7  -5       94.67       95.17     13.62 o
   3   7  -5        6.18        3.05      4.47 o
   4   7  -5       78.74       89.40     22.42 o
   5   7  -5       12.10       13.42      5.36 o
   6   7  -5       13.15       12.25     12.72 o
  -4   8  -5       90.02      101.71     14.38 o
  -2   8  -5      350.56      379.43     26.59 o
  -1   8  -5       11.42       15.27      7.11 o
   0   8  -5      239.85      258.52     26.71 o
   1   8  -5      269.32      311.71     18.37 o
   2   8  -5        1.32       -1.04      4.74 o
   3   8  -5      123.24      134.54     13.54 o
   4   8  -5       52.52       60.09      9.24 o
   5   8  -5       62.92       49.24     19.03 o
  -2   9  -5        1.45        4.17     10.31 o
  -1   9  -5       21.20       15.98     10.54 o
   0   9  -5       38.68       39.74      9.92 o
   1   9  -5       77.72       76.97     11.38 o
   2   9  -5       83.21       90.47     17.99 o
   3   9  -5      140.84      136.98     14.76 o
   4   9  -5       65.27       85.56     11.36 o
  -1  10  -5       26.37        2.38      9.10 o
   0  10  -5       11.49        4.62      5.39 o
   1  10  -5      184.22      164.73     18.12 o
   2  10  -5       22.85       22.90      8.44 o
  -3 -10  -4       19.18        7.14     11.39 o
  -2 -10  -4       65.90       67.07     21.47 o
  -1 -10  -4       85.71       40.38     16.57 o
   0 -10  -4       33.11       20.38     15.07 o
   1 -10  -4       78.50      107.98     25.86 o
   2 -10  -4       60.70       53.69     13.02 o
   3 -10  -4       45.24       41.33     11.64 o
  -5  -9  -4       24.32       21.97     16.01 o
  -4  -9  -4       52.09       64.23     19.83 o
  -3  -9  -4       47.58       46.85     16.57 o
  -2  -9  -4       21.12       19.64     12.81 o
  -1  -9  -4      101.35       77.81     13.25 o
   0  -9  -4      348.19      359.28     32.82 o
   1  -9  -4       55.64       49.70     20.12 o
   2  -9  -4       33.97       33.28      9.80 o
   3  -9  -4      112.96       96.06     16.90 o
   4  -9  -4       43.29       40.27     18.72 o
  -5  -8  -4       18.09       32.25     14.94 o
  -4  -8  -4      363.65      378.57     25.45 o
  -3  -8  -4       16.03       12.32      7.72 o
  -2  -8  -4       73.38       75.43     22.06 o
  -1  -8  -4      126.02      143.67     15.74 o
   0  -8  -4      174.17      185.93     37.92 o
   1  -8  -4       56.54       53.38     10.70 o
   2  -8  -4       82.06       84.28     16.16 o
   3  -8  -4       11.43        2.55      4.75 o
   4  -8  -4       25.58       19.58      7.76 o
   5  -8  -4       38.73       15.84      8.49 o
  -5  -7  -4       21.87       10.48     11.38 o
  -4  -7  -4       21.89       13.57      5.53 o
  -3  -7  -4      546.42      569.12     26.90 o
  -2  -7  -4      563.32      563.01     34.32 o
  -1  -7  -4        6.97        1.89      5.26 o
   0  -7  -4     1634.79     1617.94     59.62 o
   1  -7  -4      131.45      133.34     18.79 o
   2  -7  -4      127.37      124.32     10.61 o
   3  -7  -4      129.35      132.26     11.20 o
   4  -7  -4       29.62       27.88     16.44 o
   5  -7  -4       27.72       24.53      8.31 o
   6  -7  -4       28.35       15.47     14.18 o
  -5  -6  -4        1.67        3.53      4.09 o
  -4  -6  -4      115.79      115.04     10.95 o
  -3  -6  -4      148.02      151.48      9.90 o
  -2  -6  -4        3.49        4.27      4.37 o
  -1  -6  -4      119.42      113.99     15.01 o
   0  -6  -4      198.81      199.28     14.91 o
   1  -6  -4      215.64      215.55     11.10 o
   2  -6  -4      744.61      735.92     21.61 o
   3  -6  -4      130.76      138.14     10.48 o
   4  -6  -4      254.32      219.00     16.67 o
   5  -6  -4       41.31       31.90     12.63 o
   6  -6  -4       36.09       43.25      9.88 o
  -6  -5  -4        3.41       11.26      9.95 o
  -5  -5  -4      180.41      179.18     15.53 o
  -4  -5  -4        8.85        4.89      4.41 o
  -3  -5  -4      953.98      950.78     25.39 o
  -2  -5  -4      659.32      635.03     33.75 o
  -1  -5  -4       83.39      103.53     13.92 o
   0  -5  -4      261.90      237.17     18.89 o
   1  -5  -4      644.19      668.95     18.01 o
   2  -5  -4      299.00      315.00     12.56 o
   3  -5  -4      828.55      842.53     22.28 o
   4  -5  -4       33.85       32.41      7.18 o
   5  -5  -4        1.67       -0.01      4.01 o
   6  -5  -4       28.89       18.62      4.90 o
   7  -5  -4       38.19       44.43     16.93 o
  -6  -4  -4      133.48      118.49     20.69 o
  -5  -4  -4      212.38      211.69     15.64 o
  -4  -4  -4     1143.34     1255.94     50.23 o
  -3  -4  -4      200.25      214.55      7.71 o
  -2  -4  -4      523.29      545.74     20.29 o
  -1  -4  -4        9.23        4.21      4.35 o
   0  -4  -4       74.77       89.37     12.12 o
   1  -4  -4      105.78       93.59     14.96 o
   2  -4  -4      372.47      356.33     10.87 o
   3  -4  -4        9.92        8.03      2.74 o
   4  -4  -4      985.41      960.48     25.19 o
   5  -4  -4       83.70       77.45     12.59 o
   6  -4  -4      161.51      158.14     35.17 o
   7  -4  -4       71.93       48.64     12.50 o
  -7  -3  -4      219.48      222.42     27.93 o
  -6  -3  -4       20.51       16.30      9.24 o
  -5  -3  -4       22.91       27.55      9.73 o
  -4  -3  -4      697.54      704.65     32.15 o
  -3  -3  -4       78.70       70.79      8.02 o
  -2  -3  -4      817.04      849.74     17.81 o
  -1  -3  -4      126.30      122.51     12.67 o
   0  -3  -4      174.37      168.09     13.50 o
   1  -3  -4      839.03      849.00     21.24 o
   2  -3  -4      428.36      442.13     16.05 o
   3  -3  -4      154.33      175.72      7.34 o
   4  -3  -4      627.28      616.42     22.29 o
   5  -3  -4        2.73        2.73      3.01 o
   6  -3  -4       91.45       80.46     18.60 o
   7  -3  -4        3.73        0.85      6.48 o
  -7  -2  -4      206.09      207.93     27.21 o
  -6  -2  -4       51.44       60.21     14.47 o
  -5  -2  -4       19.29       21.16      8.29 o
  -4  -2  -4      559.92      573.15     23.14 o
  -3  -2  -4      268.80      261.26     30.14 o
  -2  -2  -4      181.19      164.98      6.47 o
  -1  -2  -4      772.64      823.83     15.55 o
   0  -2  -4      146.52      145.29      6.81 o
   1  -2  -4     1589.57     1732.96     33.47 o
   2  -2  -4      464.77      493.76     11.10 o
   3  -2  -4      120.50      129.92      6.71 o
   4  -2  -4      171.31      175.07      7.62 o
   5  -2  -4     1126.21     1067.75     66.08 o
   6  -2  -4       33.77       23.23      7.75 o
   7  -2  -4        8.85        5.83      6.47 o
   8  -2  -4       22.61       17.26      8.70 o
  -7  -1  -4       49.15       40.63     14.36 o
  -6  -1  -4       60.11       56.89     14.68 o
  -5  -1  -4      611.85      649.19     35.68 o
  -4  -1  -4      629.04      653.68     24.35 o
  -3  -1  -4      204.53      160.23     27.93 o
  -2  -1  -4     2843.03     2931.22     55.40 o
  -1  -1  -4      328.55      326.89      8.49 o
   0  -1  -4     4605.65     4563.45     57.53 o
   1  -1  -4     1610.70     1666.88     21.66 o
   2  -1  -4      835.61      805.25     12.28 o
   3  -1  -4      290.89      300.59      8.34 o
   4  -1  -4       68.15       63.41     10.88 o
   5  -1  -4      435.95      427.14     18.86 o
   6  -1  -4      149.30      157.53     17.66 o
   7  -1  -4      160.16      189.49     52.63 o
   8  -1  -4       61.95       58.50     13.05 o
  -7   0  -4       91.01      101.48     21.60 o
  -6   0  -4       85.69       82.20     17.06 o
  -5   0  -4      124.74      132.72     17.54 o
  -4   0  -4      422.25      417.65     29.08 o
  -3   0  -4      141.12      128.20     15.21 o
  -2   0  -4      985.68      974.56     24.43 o
  -1   0  -4      267.58      260.48      6.06 o
   0   0  -4     3699.58     3600.73    128.09 o
   1   0  -4      312.52      291.32      6.37 o
   2   0  -4      660.07      649.72     14.59 o
   3   0  -4      720.66      678.00     21.20 o
   4   0  -4      288.15      284.47     12.05 o
   5   0  -4       26.47       19.05      4.92 o
   6   0  -4      368.97      390.35     17.52 o
   7   0  -4       95.26       93.63     19.30 o
   8   0  -4      111.88      108.76     15.90 o
  -7   1  -4        1.63       -0.61      8.25 o
  -6   1  -4      156.56      144.88     21.69 o
  -5   1  -4      118.79      118.39     17.51 o
  -4   1  -4       75.11       81.54      7.98 o
  -3   1  -4       40.75       32.98      4.22 o
  -2   1  -4      461.15      434.36     11.55 o
  -1   1  -4      350.23      304.06      8.49 o
   0   1  -4     7013.64     6713.88     86.91 o
   1   1  -4      712.96      700.20     11.80 o
   2   1  -4     1322.51     1311.19     22.93 o
   3   1  -4      115.15      116.11      7.03 o
   4   1  -4      201.00      194.52      9.86 o
   5   1  -4        0.25        1.73      2.83 o
   6   1  -4       94.17      103.66     10.11 o
   7   1  -4        3.66        0.24      3.93 o
   8   1  -4        5.18        8.29      5.91 o
  -7   2  -4       92.29       75.49     19.88 o
  -6   2  -4      511.86      566.75     40.46 o
  -5   2  -4       26.14       16.78      6.15 o
  -4   2  -4      475.77      462.31     28.59 o
  -3   2  -4      141.06      141.05      8.01 o
  -2   2  -4      689.21      717.79     16.62 o
  -1   2  -4      617.44      669.36     13.34 o
   0   2  -4      286.26      310.87      6.89 o
   1   2  -4      126.27      145.04     10.02 o
   2   2  -4      287.94      280.55      8.63 o
   3   2  -4       72.41       66.26      5.51 o
   4   2  -4     1021.72     1006.94     23.53 o
   5   2  -4      187.94      187.58     11.23 o
   6   2  -4      374.12      347.66     16.12 o
   7   2  -4      118.73      108.10     11.23 o
   8   2  -4       21.22       28.75      7.75 o
  -6   3  -4       48.46       42.31      9.29 o
  -5   3  -4      353.41      363.31     18.99 o
  -4   3  -4      160.81      161.38     10.49 o
  -3   3  -4      916.26      927.89     19.86 o
  -2   3  -4     1323.51     1319.77     22.76 o
  -1   3  -4      388.57      453.43     11.33 o
   0   3  -4      880.50      896.04     14.73 o
   1   3  -4      585.17      579.65     14.80 o
   2   3  -4      338.18      366.16     10.21 o
   3   3  -4      155.69      164.45      6.68 o
   4   3  -4       18.70       16.18      5.29 o
   5   3  -4       27.05       23.22      7.52 o
   6   3  -4       19.40       12.02      4.45 o
   7   3  -4       12.28        4.32      5.18 o
   8   3  -4       67.52      100.61     16.27 o
  -7   4  -4       25.77       34.82     14.27 o
  -6   4  -4       71.82       85.32     19.84 o
  -5   4  -4       20.05       14.61      6.74 o
  -4   4  -4      206.38      184.72     34.12 o
  -3   4  -4      277.68      271.08     10.57 o
  -2   4  -4       72.79       59.63      4.85 o
  -1   4  -4      361.80      384.24     10.95 o
   0   4  -4      439.55      442.13     17.80 o
   1   4  -4       85.82       69.44      7.49 o
   2   4  -4     1273.14     1330.38     29.10 o
   3   4  -4        3.75        3.07      1.99 o
   4   4  -4      582.99      587.56     20.42 o
   5   4  -4       46.12       33.86      6.41 o
   6   4  -4      436.03      459.86     23.88 o
   7   4  -4       41.20       36.81      7.93 o
  -7   5  -4      204.22      198.30     27.13 o
  -6   5  -4        4.47       -2.77      7.67 o
  -5   5  -4      153.35      149.53     17.24 o
  -4   5  -4      179.33      177.51     14.65 o
  -3   5  -4       28.42       34.02      6.05 o
  -2   5  -4      113.84       91.39      9.14 o
  -1   5  -4      132.67      157.45     10.58 o
   0   5  -4      260.53      256.82     14.72 o
   1   5  -4       47.66       39.27      5.69 o
   2   5  -4      110.85      113.93      9.78 o
   3   5  -4       85.57       95.64      9.06 o
   4   5  -4      132.18      138.66     16.53 o
   5   5  -4        3.03        4.39      3.65 o
   6   5  -4       66.71       70.84      8.03 o
   7   5  -4        2.97        0.61      4.22 o
  -6   6  -4       33.31       14.05     10.42 o
  -5   6  -4       52.22       50.64     19.15 o
  -4   6  -4        7.50       10.30      5.87 o
  -3   6  -4       15.40       14.41      5.15 o
  -2   6  -4      105.99       98.71      7.98 o
  -1   6  -4      172.43      184.55     23.94 o
   0   6  -4      295.39      271.85     24.50 o
   1   6  -4      582.56      569.60     23.95 o
   2   6  -4      149.23      140.17     11.53 o
   3   6  -4       95.77      106.36     10.04 o
   4   6  -4       67.44       67.16      7.97 o
   5   6  -4      143.87      166.33     24.09 o
   6   6  -4       64.32       56.59     17.43 o
   7   6  -4       41.15       70.28     21.02 o
  -5   7  -4       57.93       47.97     12.75 o
  -4   7  -4       71.03       55.34     18.87 o
  -3   7  -4       81.77       78.57     24.76 o
  -2   7  -4      526.07      505.40     42.05 o
  -1   7  -4      286.04      293.41     20.54 o
   0   7  -4      100.93       81.05     11.44 o
   1   7  -4      219.12      204.18     13.22 o
   2   7  -4      302.58      266.68     18.28 o
   3   7  -4       75.67       73.98      9.36 o
   4   7  -4      207.61      220.46     13.48 o
   5   7  -4       42.31       38.33     14.74 o
   6   7  -4      135.97       90.65     22.01 o
  -5   8  -4       38.30       44.14     12.66 o
  -4   8  -4      108.51      108.79     14.33 o
  -3   8  -4       36.17       48.47     16.92 o
  -2   8  -4      180.24      145.12     24.23 o
  -1   8  -4        5.26        4.04      5.44 o
   0   8  -4       92.12       87.43     13.06 o
   1   8  -4      122.30      130.09     10.14 o
   2   8  -4      159.24      167.54     14.64 o
   3   8  -4       39.81       45.30     11.84 o
   4   8  -4      104.20      103.30     10.62 o
   5   8  -4       55.26       55.59     18.29 o
  -2   9  -4      117.93       97.86     22.04 o
  -1   9  -4       27.59       30.84     13.59 o
   0   9  -4      271.96      285.99     49.45 o
   1   9  -4        0.95        2.63      3.81 o
   2   9  -4       89.64       88.87     12.41 o
   3   9  -4       51.84       53.03     17.89 o
   4   9  -4        2.50       -1.90      4.95 o
  -1  10  -4       14.53        7.53      9.23 o
   0  10  -4       70.44       62.82     17.04 o
   1  10  -4      145.82      133.98     17.29 o
   2  10  -4       61.05       59.99     12.10 o
  -3 -10  -3       15.00        9.27     11.20 o
  -2 -10  -3       92.79       79.39     22.79 o
  -1 -10  -3       42.80       30.87     16.65 o
   0 -10  -3       41.97       41.18     17.04 o
   1 -10  -3        8.94       21.36     14.46 o
   2 -10  -3       38.91       25.55     15.07 o
   3 -10  -3       19.65       11.25     15.88 o
  -5  -9  -3       78.67       88.21     23.26 o
  -4  -9  -3        8.48       13.39     12.22 o
  -3  -9  -3        1.21        1.00      9.35 o
  -2  -9  -3       90.47       78.37     20.85 o
  -1  -9  -3      188.55      142.10     26.28 o
   0  -9  -3       43.75       26.66      8.57 o
   1  -9  -3      275.32      288.85     22.76 o
   2  -9  -3       98.08      138.89     17.54 o
   3  -9  -3       68.85       53.56      9.71 o
   4  -9  -3       89.83       93.72     20.18 o
  -5  -8  -3       13.51        7.00     11.83 o
  -4  -8  -3      115.70      110.37     15.99 o
  -3  -8  -3      142.74      138.28     24.26 o
  -2  -8  -3       16.94        7.21      5.93 o
  -1  -8  -3      239.10      248.33     37.70 o
   0  -8  -3       36.16       26.52      9.26 o
   1  -8  -3      253.80      268.50     44.99 o
   2  -8  -3      112.83      122.51     15.33 o
   3  -8  -3       15.44        8.65      5.61 o
   4  -8  -3      128.53       94.42     13.89 o
   5  -8  -3       38.24       56.66     12.13 o
  -5  -7  -3       95.04      103.26     14.91 o
  -4  -7  -3        8.22        8.56      5.20 o
  -3  -7  -3       51.02       60.63     10.61 o
  -2  -7  -3      421.60      424.69     22.13 o
  -1  -7  -3       51.35       50.58     13.97 o
   0  -7  -3       12.74        8.70      5.31 o
   1  -7  -3       36.04       23.68      6.85 o
   2  -7  -3       47.67       38.74      6.72 o
   3  -7  -3       19.17       12.85      4.93 o
   4  -7  -3       70.97       79.83     12.09 o
   5  -7  -3       77.43       88.26     13.28 o
   6  -7  -3      135.67      149.21     18.21 o
  -6  -6  -3       44.95       32.61     14.66 o
  -5  -6  -3       36.15       27.78     12.31 o
  -4  -6  -3      155.99      158.65     14.09 o
  -3  -6  -3      681.65      714.89     19.66 o
  -2  -6  -3       28.29       28.97      7.75 o
  -1  -6  -3     1087.29     1074.61     34.42 o
   0  -6  -3       84.49       73.55     21.83 o
   1  -6  -3      298.78      287.93     12.35 o
   2  -6  -3      100.88       97.14      8.68 o
   3  -6  -3       90.53       90.04     16.07 o
   4  -6  -3      131.04      120.05     13.32 o
   5  -6  -3       19.70       32.90      9.49 o
   6  -6  -3       18.83       19.76     12.39 o
  -6  -5  -3       54.80       51.37     15.51 o
  -5  -5  -3       32.29       42.65      8.73 o
  -4  -5  -3       21.09       10.76     12.74 o
  -3  -5  -3      160.51      139.53     11.00 o
  -2  -5  -3        3.05        3.95      2.85 o
  -1  -5  -3       35.70       31.64      6.35 o
   0  -5  -3      164.82      163.64     13.95 o
   1  -5  -3       30.32       28.01      4.45 o
   2  -5  -3      119.37      117.09      9.79 o
   3  -5  -3     1708.55     1718.86     34.79 o
   4  -5  -3      100.89       86.37     19.18 o
   5  -5  -3      151.38      153.27     18.47 o
   6  -5  -3       27.41       25.75      6.51 o
   7  -5  -3        4.70        2.46      9.37 o
  -7  -4  -3        0.84        9.90     11.12 o
  -6  -4  -3      207.38      203.48     25.17 o
  -5  -4  -3      438.58      437.67     50.68 o
  -4  -4  -3      666.80      699.94     21.83 o
  -3  -4  -3     1047.84     1062.73     31.81 o
  -2  -4  -3       98.69      114.92      9.35 o
  -1  -4  -3       19.47       25.91      6.99 o
   0  -4  -3      901.09      951.33     36.81 o
   1  -4  -3     1110.13     1158.08     23.43 o
   2  -4  -3      787.18      805.97     23.25 o
   3  -4  -3      229.16      249.06      9.59 o
   4  -4  -3       12.03       13.81      4.44 o
   5  -4  -3       29.45       29.05      6.25 o
   6  -4  -3       50.05       38.94     10.26 o
   7  -4  -3       49.57       49.14     11.63 o
  -7  -3  -3       12.52       30.28     14.17 o
  -6  -3  -3       20.40       27.39     11.10 o
  -5  -3  -3      383.08      403.05     28.77 o
  -4  -3  -3      181.00      169.21     13.52 o
  -3  -3  -3      298.28      293.62     14.79 o
  -2  -3  -3      999.59     1013.67     21.93 o
  -1  -3  -3     1208.47     1253.67     41.58 o
   0  -3  -3      405.08      394.64     20.03 o
   1  -3  -3      541.74      516.95     35.67 o
   2  -3  -3      232.00      228.57      7.79 o
   3  -3  -3      860.30      856.73     17.15 o
   4  -3  -3      193.46      166.89     18.03 o
   5  -3  -3      149.00      160.31     10.19 o
   6  -3  -3      421.92      373.37     34.29 o
   7  -3  -3       38.60       29.46     13.34 o
   8  -3  -3       40.96       33.24     11.97 o
  -7  -2  -3        6.77        4.04      8.86 o
  -6  -2  -3       38.64       37.70     12.98 o
  -5  -2  -3      470.83      513.55     31.56 o
  -4  -2  -3       20.60       11.83      5.54 o
  -3  -2  -3     1305.17     1356.88     35.05 o
  -2  -2  -3      349.85      352.64     20.64 o
  -1  -2  -3      168.40      163.84      5.05 o
   0  -2  -3      280.24      274.06      9.41 o
   1  -2  -3      659.19      643.21     16.18 o
   2  -2  -3      196.89      197.09      7.67 o
   3  -2  -3      115.64      100.82      6.89 o
   4  -2  -3       56.73       67.79      5.59 o
   5  -2  -3      212.05      238.89     17.71 o
   6  -2  -3       64.27       61.62     11.26 o
   7  -2  -3      196.95      215.60     20.91 o
   8  -2  -3       29.31       20.07     19.35 o
  -7  -1  -3      188.88      202.94     27.14 o
  -6  -1  -3      171.64      141.20     20.91 o
  -5  -1  -3       49.41       32.17     10.12 o
  -4  -1  -3      252.20      276.49     22.48 o
  -3  -1  -3       60.19       53.06      6.74 o
  -2  -1  -3      871.08      852.99     21.85 o
  -1  -1  -3     3691.66     3652.16     83.60 o
   0  -1  -3      506.11      499.17     11.21 o
   1  -1  -3     6483.09     6649.50     83.33 o
   2  -1  -3      411.37      420.02      9.16 o
   3  -1  -3      378.53      404.54      9.56 o
   4  -1  -3      237.50      231.50     13.20 o
   5  -1  -3       91.01       82.62      8.85 o
   6  -1  -3      175.22      147.19     12.46 o
   7  -1  -3       69.23       72.15     22.01 o
   8  -1  -3        3.58        2.95      6.85 o
  -7   0  -3       18.72       35.01     13.55 o
  -6   0  -3       91.90       76.24     16.46 o
  -5   0  -3      136.40      168.84     19.45 o
  -4   0  -3       85.02       77.72     11.39 o
  -3   0  -3      476.70      468.48     18.09 o
  -2   0  -3      492.88      481.33     15.47 o
  -1   0  -3     2530.85     2482.03     36.90 o
   0   0  -3      947.71      970.48     19.61 o
   1   0  -3     3213.40     3252.03     42.52 o
   2   0  -3      205.23      193.60      9.27 o
   3   0  -3      308.90      310.27     10.76 o
   4   0  -3      300.94      295.95     12.15 o
   5   0  -3      222.07      207.93     18.06 o
   6   0  -3       27.19       18.48      5.20 o
   7   0  -3      112.12      108.61     11.97 o
   8   0  -3       48.42       29.89      9.43 o
  -7   1  -3      120.54      127.55     23.87 o
  -6   1  -3      212.52      224.75     26.19 o
  -5   1  -3      335.11      340.43     27.11 o
  -4   1  -3       39.58       36.37      5.16 o
  -3   1  -3      633.58      681.22     16.74 o
  -2   1  -3     1148.83     1136.97     32.97 o
  -1   1  -3     1501.52     1434.40     22.76 o
   0   1  -3      999.00      963.66     27.01 o
   1   1  -3     4355.63     4311.56     67.90 o
   2   1  -3       86.03       79.94      5.67 o
   3   1  -3      357.49      323.04     10.74 o
   4   1  -3      210.16      211.06     10.09 o
   5   1  -3      535.72      539.47     18.16 o
   6   1  -3      263.87      264.74     14.54 o
   7   1  -3       17.76       13.95      5.45 o
   8   1  -3      188.37      232.25     17.51 o
  -7   2  -3       41.06       14.68     11.36 o
  -6   2  -3      139.38      142.03     22.98 o
  -5   2  -3      247.08      258.07     15.35 o
  -4   2  -3      816.39      807.79     21.64 o
  -3   2  -3      175.70      166.12      8.35 o
  -2   2  -3      842.01      836.44     18.01 o
  -1   2  -3       94.68       83.56      4.02 o
   0   2  -3      136.00      143.03      4.58 o
   1   2  -3      559.56      532.44     12.02 o
   2   2  -3      129.70      130.12      5.78 o
   3   2  -3      537.43      556.14     21.98 o
   4   2  -3      107.13      107.72      6.17 o
   5   2  -3      292.26      300.57     14.42 o
   6   2  -3      133.30      125.97     10.68 o
   7   2  -3       39.54       30.75      6.80 o
   8   2  -3       46.28       39.42      8.81 o
  -6   3  -3       78.67       86.14     16.70 o
  -5   3  -3       87.38       70.03      9.93 o
  -4   3  -3      333.12      355.74     14.31 o
  -3   3  -3       21.17       27.31      3.96 o
  -2   3  -3      271.48      294.55      9.13 o
  -1   3  -3      613.67      645.33     13.68 o
   0   3  -3      332.89      341.81     19.89 o
   1   3  -3      561.19      603.20     12.99 o
   2   3  -3       63.35       79.89      7.17 o
   3   3  -3      711.52      680.22     13.54 o
   4   3  -3       20.97       14.23      2.87 o
   5   3  -3      647.30      643.06     23.96 o
   6   3  -3       40.83       43.02      7.74 o
   7   3  -3       94.73      109.75     15.19 o
   8   3  -3       80.78       91.89     12.77 o
  -7   4  -3       33.44       38.29     13.56 o
  -6   4  -3      194.09      187.33     17.36 o
  -5   4  -3      298.82      350.71     19.77 o
  -4   4  -3      219.77      225.32     12.08 o
  -3   4  -3      716.21      685.46     28.72 o
  -2   4  -3      409.73      407.30     16.79 o
  -1   4  -3      267.09      295.06      9.39 o
   0   4  -3       24.15       28.78      4.55 o
   1   4  -3     1157.32     1147.46     24.45 o
   2   4  -3      316.65      368.10     12.49 o
   3   4  -3       30.22       27.27      3.32 o
   4   4  -3        9.75       12.93      2.78 o
   5   4  -3      101.08       83.47     12.51 o
   6   4  -3       33.31       13.90      4.99 o
   7   4  -3      134.79      137.25     19.97 o
  -7   5  -3       15.50       35.94     14.49 o
  -6   5  -3       52.63       75.99     16.59 o
  -5   5  -3       92.99      100.74     13.22 o
  -4   5  -3       95.73       97.23     14.17 o
  -3   5  -3      104.27       95.29      8.95 o
  -2   5  -3      274.54      279.31     16.52 o
  -1   5  -3      223.83      234.25     21.67 o
   0   5  -3      577.73      527.57     37.40 o
   1   5  -3      922.77      902.90     22.79 o
   2   5  -3      292.33      296.07     13.60 o
   3   5  -3      483.62      477.00     17.88 o
   4   5  -3       41.92       44.65      4.48 o
   5   5  -3       77.34       77.16      7.19 o
   6   5  -3      110.78      114.25      8.54 o
   7   5  -3       35.98       30.34     14.30 o
  -6   6  -3      122.58      119.13     19.92 o
  -5   6  -3       93.73       82.47     12.47 o
  -4   6  -3        9.39        5.16      6.98 o
  -3   6  -3       69.14       70.43      8.93 o
  -2   6  -3      691.41      717.23     19.61 o
  -1   6  -3      755.85      769.44     29.61 o
   0   6  -3       84.58       80.09     10.34 o
   1   6  -3      395.82      408.45     24.17 o
   2   6  -3      296.56      304.46     14.97 o
   3   6  -3       50.21       56.46      7.42 o
   4   6  -3      139.64      130.10      9.23 o
   5   6  -3       38.56       43.62     14.75 o
   6   6  -3       28.43       63.90     19.01 o
   7   6  -3       43.47       35.10     15.54 o
  -6   7  -3      103.77       84.76     17.48 o
  -5   7  -3       65.97       54.63     13.72 o
  -4   7  -3      127.40      135.39     30.06 o
  -3   7  -3       94.71      101.10      9.26 o
  -2   7  -3      253.20      256.21     28.90 o
  -1   7  -3      180.56      180.18     16.47 o
   0   7  -3      268.84      284.34     18.25 o
   1   7  -3      127.72      135.21     16.85 o
   2   7  -3       14.72        9.53      5.03 o
   3   7  -3      374.78      365.32     17.78 o
   4   7  -3      446.32      453.65     20.41 o
   5   7  -3       16.05       15.26     11.04 o
   6   7  -3       91.78       64.76     19.11 o
  -5   8  -3       11.69       14.21     10.20 o
  -4   8  -3      110.82      110.31     14.06 o
  -3   8  -3      147.19      115.43     16.99 o
  -2   8  -3       48.25       58.77     24.38 o
  -1   8  -3       58.36       57.57     11.28 o
   0   8  -3       13.44        5.41      4.23 o
   1   8  -3      137.87      133.06     11.78 o
   2   8  -3      109.79      107.71     11.81 o
   3   8  -3      295.57      309.49     17.56 o
   4   8  -3       50.05       57.28      7.38 o
   5   8  -3      157.47      152.32     27.52 o
  -3   9  -3      120.57      120.58     25.62 o
  -2   9  -3       24.57       14.77     11.83 o
  -1   9  -3       69.64       46.05     14.46 o
   0   9  -3      237.45      245.88     16.72 o
   1   9  -3       73.41       64.71      9.76 o
   2   9  -3       29.68       19.77      6.87 o
   3   9  -3       11.68       14.07      6.47 o
   4   9  -3       18.21       17.83      5.88 o
  -2  10  -3       88.05       98.48     23.01 o
  -1  10  -3      121.32      142.03     25.01 o
   0  10  -3        3.78        6.56      8.76 o
   1  10  -3       32.48       30.54      8.53 o
   2  10  -3       18.27       10.98      8.79 o
   3  10  -3       77.51       64.18     13.44 o
  -3 -10  -2       21.45       23.62     14.61 o
  -2 -10  -2       36.72       47.79     18.47 o
  -1 -10  -2       23.65        7.58     10.96 o
   0 -10  -2      112.40       76.68     21.58 o
   1 -10  -2       35.99       45.01     18.15 o
   2 -10  -2      189.95      205.86     32.47 o
   3 -10  -2       70.96       49.79     17.39 o
  -5  -9  -2      102.46      113.21     25.37 o
  -4  -9  -2       50.20       25.30     12.69 o
  -3  -9  -2      175.70      176.84     28.44 o
  -2  -9  -2      279.60      230.27     31.83 o
  -1  -9  -2       41.25       33.36     15.02 o
   0  -9  -2       41.88       46.14     16.81 o
   1  -9  -2       86.85       93.24     14.07 o
   2  -9  -2       67.07       59.94     12.05 o
   3  -9  -2       18.15       11.57      6.55 o
   4  -9  -2       33.65       28.42      9.72 o
  -5  -8  -2       17.87       11.71      8.53 o
  -4  -8  -2       95.80      115.51     16.37 o
  -3  -8  -2       98.72       99.10     21.19 o
  -2  -8  -2      391.87      326.68     33.88 o
  -1  -8  -2       60.49       56.81     16.70 o
   0  -8  -2      134.33      136.80     31.72 o
   1  -8  -2       14.97       17.93      6.97 o
   2  -8  -2       39.50       35.77      7.02 o
   3  -8  -2      144.09      153.41     13.03 o
   4  -8  -2       21.38       12.07      7.10 o
   5  -8  -2      103.34      119.14     15.90 o
  -5  -7  -2      146.90      134.10     16.53 o
  -4  -7  -2        2.11        4.31      5.43 o
  -3  -7  -2       18.59       25.25      7.36 o
  -2  -7  -2      109.98      104.41     12.36 o
  -1  -7  -2       26.00       10.16      5.19 o
   0  -7  -2      676.19      740.43     28.53 o
   1  -7  -2       45.87       44.32      9.71 o
   2  -7  -2      130.16      128.58     10.64 o
   3  -7  -2      312.09      338.27     16.08 o
   4  -7  -2       28.68       34.79      8.71 o
   5  -7  -2       33.12       32.79     10.74 o
   6  -7  -2       22.13       13.06      8.02 o
  -6  -6  -2       43.85       23.04     13.86 o
  -5  -6  -2       68.20       53.33      8.52 o
  -4  -6  -2      273.56      257.50     14.91 o
  -3  -6  -2      310.71      318.44     15.00 o
  -2  -6  -2      206.15      209.81     31.20 o
  -1  -6  -2       65.89       59.52      9.73 o
   0  -6  -2      216.26      245.47     15.24 o
   1  -6  -2      407.39      392.78     14.24 o
   2  -6  -2      243.34      262.73     26.22 o
   3  -6  -2       17.71       11.25      4.38 o
   4  -6  -2      240.62      232.10     17.06 o
   5  -6  -2       83.44       87.12     12.17 o
   6  -6  -2       42.33       46.02     10.62 o
  -7  -5  -2       51.44       58.89     18.47 o
  -6  -5  -2      120.53      132.66     23.46 o
  -5  -5  -2      118.52      113.32     19.99 o
  -4  -5  -2      547.01      562.60     20.34 o
  -3  -5  -2      179.71      192.54     10.34 o
  -2  -5  -2     1334.69     1334.15     29.23 o
  -1  -5  -2      233.88      236.92     13.37 o
   0  -5  -2       83.65       88.71      9.32 o
   1  -5  -2      758.32      798.24     19.60 o
   2  -5  -2        6.31        5.09      2.91 o
   3  -5  -2      174.39      181.59     10.62 o
   4  -5  -2       11.48        9.35      4.96 o
   5  -5  -2       24.16       24.34      7.01 o
   6  -5  -2        1.05        0.37      5.07 o
   7  -5  -2       60.43       57.20     20.05 o
  -7  -4  -2       70.80       37.92     15.00 o
  -6  -4  -2      196.81      182.00     24.73 o
  -5  -4  -2       53.19       64.06     17.07 o
  -4  -4  -2       39.50       37.46      6.16 o
  -3  -4  -2      104.59       98.00      8.11 o
  -2  -4  -2      117.10      131.33      8.10 o
  -1  -4  -2      513.35      515.94     19.03 o
   0  -4  -2      187.36      179.00     16.95 o
   1  -4  -2     1690.68     1726.75     30.30 o
   2  -4  -2     1389.66     1377.87     23.76 o
   3  -4  -2       89.49       98.83      9.23 o
   4  -4  -2      450.27      446.78     16.28 o
   5  -4  -2      436.39      434.40     16.66 o
   6  -4  -2       14.44        7.43      6.33 o
   7  -4  -2      211.39      188.34     21.55 o
  -7  -3  -2      220.07      212.91     29.05 o
  -6  -3  -2      111.39      117.78     20.42 o
  -5  -3  -2      128.26      123.26     18.29 o
  -4  -3  -2      636.57      638.85     19.52 o
  -3  -3  -2      135.27      129.94     10.44 o
  -2  -3  -2      568.50      514.90     48.16 o
  -1  -3  -2      444.89      494.41     19.30 o
   0  -3  -2       59.68       41.49      7.17 o
   1  -3  -2      501.23      510.47     12.61 o
   2  -3  -2     1166.57     1248.54     20.58 o
   3  -3  -2       22.32       31.26      3.67 o
   4  -3  -2      132.67      133.56     13.25 o
   5  -3  -2       73.55       81.54      5.30 o
   6  -3  -2       31.77       21.67      7.64 o
   7  -3  -2        8.90        2.36      6.45 o
   8  -3  -2       99.20      114.63     36.41 o
  -7  -2  -2       68.85       96.82     20.77 o
  -6  -2  -2       23.08       22.77     10.53 o
  -5  -2  -2      133.69       92.03     15.88 o
  -4  -2  -2        6.45        5.83      3.86 o
  -3  -2  -2      142.26      134.48     19.32 o
  -2  -2  -2      422.66      406.25     14.57 o
  -1  -2  -2     1958.72     1955.14     26.36 o
   0  -2  -2     5433.40     5518.50     88.37 o
   1  -2  -2      210.04      201.33     10.21 o
   2  -2  -2      436.21      444.36      9.85 o
   3  -2  -2      389.10      395.78      9.31 o
   4  -2  -2      509.09      497.37     11.61 o
   5  -2  -2      517.61      510.26     23.94 o
   6  -2  -2      100.64      109.93     17.29 o
   7  -2  -2       16.10       14.69      7.74 o
   8  -2  -2       14.24       23.48      9.29 o
  -7  -1  -2      283.65      349.60     34.58 o
  -6  -1  -2       38.82       33.85     12.19 o
  -5  -1  -2      260.82      234.98     22.74 o
  -4  -1  -2      782.81      788.48     39.73 o
  -3  -1  -2       62.15       49.88     10.83 o
  -2  -1  -2     1224.36     1214.67     32.52 o
  -1  -1  -2     2316.72     2280.60     41.15 o
   0  -1  -2      456.24      443.62     13.16 o
   1  -1  -2     1196.75     1231.92     19.26 o
   2  -1  -2      714.77      732.78     10.66 o
   3  -1  -2     1043.75     1045.43     17.28 o
   4  -1  -2      470.14      481.55     16.13 o
   5  -1  -2       41.03       37.30      6.46 o
   6  -1  -2      170.01      191.26     51.19 o
   7  -1  -2      106.33      106.64     24.83 o
   8  -1  -2       83.67      105.64     16.23 o
  -7   0  -2      143.16      142.12     24.48 o
  -6   0  -2      153.36      126.69     20.20 o
  -5   0  -2       74.47       69.29     13.83 o
  -4   0  -2      108.69       96.68     13.43 o
  -3   0  -2       42.71       36.32     13.35 o
  -2   0  -2      301.87      317.25     12.81 o
  -1   0  -2      613.48      584.24     21.79 o
   0   0  -2      734.94      749.96     24.57 o
   1   0  -2      989.95      965.85     14.66 o
   2   0  -2       18.78       10.37      2.28 o
   3   0  -2      174.57      174.70      9.64 o
   4   0  -2       69.41       73.76      6.99 o
   5   0  -2      306.78      277.04     20.97 o
   6   0  -2      186.15      200.49     16.46 o
   7   0  -2      270.83      274.14     20.91 o
   8   0  -2       10.95        8.26     13.70 o
  -7   1  -2      108.05      100.86     22.16 o
  -6   1  -2      188.88      206.44     25.28 o
  -5   1  -2      466.11      503.68     32.92 o
  -4   1  -2       47.64       53.69      5.85 o
  -3   1  -2     1053.51     1108.52     22.61 o
  -2   1  -2       99.85       94.16      5.43 o
  -1   1  -2      728.60      744.38     28.84 o
   0   1  -2     1846.58     1807.15     36.75 o
   1   1  -2     1581.91     1578.14     28.35 o
   2   1  -2     2841.59     2849.96     40.27 o
   3   1  -2      988.45     1035.22     20.93 o
   4   1  -2      515.07      487.31     15.12 o
   5   1  -2        4.77        3.12      2.84 o
   6   1  -2      353.36      355.64     17.09 o
   7   1  -2       89.81       93.26     10.88 o
   8   1  -2       31.94       25.33      7.37 o
  -7   2  -2       23.23        9.35     10.09 o
  -6   2  -2      204.34      224.83     27.16 o
  -5   2  -2      524.37      554.65     22.24 o
  -4   2  -2      497.45      490.35     16.32 o
  -3   2  -2       56.97       68.13      7.05 o
  -2   2  -2      615.95      642.22     15.01 o
  -1   2  -2     6169.20     6617.45     78.40 o
   0   2  -2     1052.36     1015.52     18.96 o
   1   2  -2      683.45      687.81     16.02 o
   2   2  -2     1850.21     1930.75     29.65 o
   3   2  -2     1414.03     1487.13     22.29 o
   4   2  -2      683.40      699.60     14.98 o
   5   2  -2       94.98       65.61      7.74 o
   6   2  -2      152.38      159.62     13.91 o
   7   2  -2       60.59       64.46      9.11 o
   8   2  -2       24.75       21.13      6.77 o
  -6   3  -2       88.77       97.49     12.73 o
  -5   3  -2      513.86      534.64     22.76 o
  -4   3  -2      649.46      695.54     20.48 o
  -3   3  -2      168.03      159.09      9.21 o
  -2   3  -2     1552.33     1616.31     25.38 o
  -1   3  -2       87.72       94.62      5.90 o
   0   3  -2      573.77      630.83     15.18 o
   1   3  -2      340.21      325.49      8.36 o
   2   3  -2      165.18      176.49      7.48 o
   3   3  -2      344.16      347.14      8.70 o
   4   3  -2      178.56      168.34      6.84 o
   5   3  -2       76.82       70.83      6.90 o
   6   3  -2       32.63       23.70      8.33 o
   7   3  -2      179.62      210.41     13.81 o
   8   3  -2      163.82      228.55     17.88 o
  -7   4  -2       22.22        6.86     10.06 o
  -6   4  -2       51.56       59.67     15.03 o
  -5   4  -2      400.23      381.57     20.26 o
  -4   4  -2       66.47       79.03      8.01 o
  -3   4  -2       75.85       85.14      9.03 o
  -2   4  -2     1348.93     1407.14     23.92 o
  -1   4  -2     4105.90     4179.10     59.51 o
   0   4  -2      486.66      491.70     14.66 o
   1   4  -2      324.40      317.21      9.13 o
   2   4  -2      728.85      794.50     14.31 o
   3   4  -2      251.10      266.19      7.57 o
   4   4  -2      566.38      553.17     19.96 o
   5   4  -2      207.82      193.21      9.64 o
   6   4  -2      248.47      267.53     13.36 o
   7   4  -2       62.07       60.73     11.11 o
  -7   5  -2       51.33       76.40     18.94 o
  -6   5  -2        0.80        1.91      7.55 o
  -5   5  -2      153.84      156.43     15.46 o
  -4   5  -2      253.18      228.40     36.78 o
  -3   5  -2      242.04      249.20     12.45 o
  -2   5  -2      603.11      561.55     19.74 o
  -1   5  -2      585.70      571.29     13.44 o
   0   5  -2      144.77      116.64     10.44 o
   1   5  -2      380.73      372.86     15.69 o
   2   5  -2      269.35      270.11      9.67 o
   3   5  -2       67.19       75.86      4.66 o
   4   5  -2       18.77       14.95      4.64 o
   5   5  -2       74.43       70.64      5.90 o
   6   5  -2       42.47       45.44     15.04 o
   7   5  -2       12.38        8.13     10.42 o
  -6   6  -2       13.96        4.95      9.35 o
  -5   6  -2      169.32      185.81     17.00 o
  -4   6  -2       11.13       10.12      8.79 o
  -3   6  -2      297.88      317.52     14.57 o
  -2   6  -2      198.61      199.54      9.97 o
  -1   6  -2      218.52      248.26     17.04 o
   0   6  -2      987.79      950.40     31.52 o
   1   6  -2       88.91      101.90      8.47 o
   2   6  -2      721.63      719.77     18.22 o
   3   6  -2        5.03        5.63      3.42 o
   4   6  -2      335.06      336.84     16.02 o
   5   6  -2      342.47      348.09     34.19 o
   6   6  -2       30.61       13.85      9.96 o
   7   6  -2       64.11       83.76     21.99 o
  -6   7  -2        0.98       -5.33      8.41 o
  -5   7  -2       62.41       52.94     13.06 o
  -4   7  -2      149.94      142.60     20.49 o
  -3   7  -2       50.62       46.80     12.62 o
  -2   7  -2      394.45      391.44     35.02 o
  -1   7  -2       88.04       72.23     20.19 o
   0   7  -2       31.25       38.36      8.28 o
   1   7  -2       42.35       44.37      7.82 o
   2   7  -2      130.31      125.64      8.70 o
   3   7  -2      232.96      212.44     12.66 o
   4   7  -2       67.31       75.92     14.81 o
   5   7  -2       81.76       74.27     18.87 o
   6   7  -2      122.85      143.95     27.16 o
  -5   8  -2       69.27       74.65     15.36 o
  -4   8  -2      141.20      153.30     15.94 o
  -3   8  -2      578.80      664.19     34.50 o
  -2   8  -2      315.15      345.67     53.16 o
  -1   8  -2       77.10       80.54     13.51 o
   0   8  -2      285.53      300.67     16.57 o
   1   8  -2       16.06       19.31      5.45 o
   2   8  -2      192.15      193.97     11.43 o
   3   8  -2      382.82      404.73     26.63 o
   4   8  -2       35.14       21.43     11.67 o
   5   8  -2       56.02       79.64     20.25 o
  -3   9  -2       26.70       17.85     14.22 o
  -2   9  -2        2.90        1.47      7.77 o
  -1   9  -2      116.87      124.14     16.86 o
   0   9  -2       30.28       28.24      7.04 o
   1   9  -2       55.82       48.65      8.32 o
   2   9  -2       49.73       61.87      8.01 o
   3   9  -2       58.45       50.35      8.85 o
   4   9  -2      178.74      201.23     29.54 o
  -2  10  -2       10.74       26.94     14.11 o
  -1  10  -2       22.55        9.29     10.78 o
   0  10  -2       16.23       17.20     10.01 o
   1  10  -2        3.64       -0.25      7.30 o
   2  10  -2       44.13       41.40     12.26 o
   3  10  -2        0.81       -4.23      6.16 o
  -3 -10  -1       83.26       71.56     22.16 o
  -2 -10  -1       22.34       43.54     17.12 o
  -1 -10  -1       10.24       11.32     11.95 o
   0 -10  -1       86.60      120.74     27.03 o
   1 -10  -1        5.73       -8.07      8.76 o
   2 -10  -1       27.81       28.40     16.12 o
   3 -10  -1       10.43        6.83     12.08 o
  -5  -9  -1       93.72      114.54     25.92 o
  -4  -9  -1       48.75       31.34     15.35 o
  -3  -9  -1       93.30      100.50     22.99 o
  -2  -9  -1       25.54       14.52     11.72 o
  -1  -9  -1       47.95       35.44     15.05 o
   0  -9  -1       11.81       12.08     11.64 o
   1  -9  -1       70.18      116.65     24.48 o
   2  -9  -1      151.79      155.40     26.55 o
   3  -9  -1       54.82       43.49      9.04 o
   4  -9  -1      160.20      170.89     18.47 o
  -5  -8  -1       61.36       32.77     10.98 o
  -4  -8  -1       78.12       90.36     14.76 o
  -3  -8  -1       44.18       29.77     13.38 o
  -2  -8  -1      109.35       82.71     19.06 o
  -1  -8  -1       32.91       34.57     13.77 o
   0  -8  -1       26.62       29.00      7.79 o
   1  -8  -1      213.90      252.32     19.23 o
   2  -8  -1       10.25        6.86      4.62 o
   3  -8  -1      127.87      130.07     12.38 o
   4  -8  -1       15.83       10.67      6.85 o
   5  -8  -1      101.97      147.72     21.35 o
  -5  -7  -1      122.83      155.20     17.66 o
  -4  -7  -1       76.43       72.47     12.44 o
  -3  -7  -1      400.61      446.81     34.97 o
  -2  -7  -1      179.87      192.60     15.30 o
  -1  -7  -1      683.91      693.24     46.05 o
   0  -7  -1      180.30      184.82     14.99 o
   1  -7  -1      123.45      131.13     13.50 o
   2  -7  -1       25.42       29.69      5.92 o
   3  -7  -1      279.30      277.32     14.73 o
   4  -7  -1       77.15       83.59     12.09 o
   5  -7  -1       26.67       32.78      9.30 o
   6  -7  -1       46.01       38.96     15.61 o
  -6  -6  -1       67.50      100.74     22.58 o
  -5  -6  -1       20.07       14.65      7.06 o
  -4  -6  -1      128.58      139.16     17.80 o
  -3  -6  -1      200.08      186.04     14.58 o
  -2  -6  -1      113.86      104.70     11.03 o
  -1  -6  -1      686.80      682.77     24.99 o
   0  -6  -1      440.95      464.53     25.13 o
   1  -6  -1      397.67      382.43     13.90 o
   2  -6  -1      386.31      374.83     14.78 o
   3  -6  -1       66.42       68.59      9.24 o
   4  -6  -1      128.51      136.02     13.61 o
   5  -6  -1       54.80       53.70     17.39 o
   6  -6  -1      111.40      137.53     19.55 o
  -7  -5  -1       67.58       87.87     21.25 o
  -6  -5  -1       44.93       21.22     12.80 o
  -5  -5  -1       34.20       30.33     17.53 o
  -4  -5  -1      113.01      128.72     17.06 o
  -3  -5  -1      130.51      139.72      8.59 o
  -2  -5  -1      190.10      206.14      9.97 o
  -1  -5  -1       51.03       41.79      6.78 o
   0  -5  -1      560.58      524.78     20.17 o
   1  -5  -1       40.27       41.36      5.02 o
   2  -5  -1      223.27      247.72     10.94 o
   3  -5  -1      403.41      402.54     14.64 o
   4  -5  -1       47.83       52.26     11.20 o
   5  -5  -1       13.99       16.07      5.91 o
   6  -5  -1       20.53       27.48      8.00 o
   7  -5  -1       11.33       13.53     11.42 o
  -7  -4  -1       26.58       30.85     14.82 o
  -6  -4  -1      373.72      326.07     32.30 o
  -5  -4  -1      375.77      408.00     31.37 o
  -4  -4  -1      114.50      123.36      9.74 o
  -3  -4  -1      440.76      443.09     15.64 o
  -2  -4  -1      123.41      136.65      9.66 o
  -1  -4  -1      331.45      343.22     16.27 o
   0  -4  -1      782.95      797.64     64.07 o
   1  -4  -1      150.83      133.49      6.98 o
   2  -4  -1        3.30        4.49      2.32 o
   3  -4  -1      170.75      155.51      7.82 o
   4  -4  -1       10.71        4.87      3.65 o
   5  -4  -1      135.41      147.62     10.57 o
   6  -4  -1       47.42       42.79     14.13 o
   7  -4  -1      200.39      197.51     22.11 o
  -7  -3  -1      272.98      238.00     30.57 o
  -6  -3  -1        9.45       -0.34      7.55 o
  -5  -3  -1       50.58       37.24     11.48 o
  -4  -3  -1       65.34       63.18      8.07 o
  -3  -3  -1      178.40      187.38      9.55 o
  -2  -3  -1      511.45      490.81     14.34 o
  -1  -3  -1     1499.37     1531.60     26.61 o
   0  -3  -1     1346.18     1341.91     30.28 o
   1  -3  -1        5.17        8.05      2.29 o
   2  -3  -1      282.38      273.87      9.81 o
   3  -3  -1     1565.59     1586.10     25.71 o
   4  -3  -1     1049.34     1053.61     24.66 o
   5  -3  -1      286.41      292.70     11.31 o
   6  -3  -1      238.18      245.39     51.79 o
   7  -3  -1       28.15        8.81      7.02 o
   8  -3  -1      103.93      108.48     18.22 o
  -7  -2  -1       23.40        1.05      7.41 o
  -6  -2  -1       52.49       30.43     11.62 o
  -5  -2  -1      627.54      654.15     37.93 o
  -4  -2  -1       46.78       44.48      6.44 o
  -3  -2  -1     1280.74     1375.29     35.49 o
  -2  -2  -1     1169.12     1216.03     29.38 o
  -1  -2  -1     1237.56     1268.35     20.14 o
   0  -2  -1     2604.46     2707.38     46.70 o
   1  -2  -1     2635.72     2707.54     38.24 o
   2  -2  -1       89.23       87.46      4.40 o
   3  -2  -1      101.31      106.76      4.90 o
   4  -2  -1       44.91       51.49      3.77 o
   5  -2  -1       60.58       67.23     10.21 o
   6  -2  -1        4.18       10.00      6.15 o
   7  -2  -1      202.71      224.10     37.68 o
   8  -2  -1       62.23       41.29     15.53 o
  -7  -1  -1       33.72       52.80     15.85 o
  -6  -1  -1       50.16       48.60     13.88 o
  -5  -1  -1       33.49       34.75     10.54 o
  -4  -1  -1      404.42      404.97     19.13 o
  -3  -1  -1      613.38      683.56     22.53 o
  -2  -1  -1     1358.08     1277.36     29.70 o
  -1  -1  -1     1911.24     1880.10     35.78 o
   0  -1  -1       97.40      101.33      5.81 o
   1  -1  -1     6761.92     6878.14     74.30 o
   2  -1  -1      531.23      574.40      8.84 o
   3  -1  -1      700.76      773.01     13.66 o
   4  -1  -1      315.46      299.32     12.53 o
   5  -1  -1       13.63        7.08      4.37 o
   6  -1  -1      196.37      202.16     17.29 o
   7  -1  -1       35.95       28.15      8.36 o
   8  -1  -1        0.01        2.00      7.00 o
  -7   0  -1      204.06      195.29     27.53 o
  -6   0  -1      197.47      200.16     25.01 o
  -5   0  -1      561.79      508.35     33.08 o
  -4   0  -1        3.97        7.92      4.06 o
  -3   0  -1      586.55      637.53     21.29 o
  -2   0  -1      683.15      714.95     20.38 o
  -1   0  -1     2498.29     2435.72     43.39 o
   0   0  -1      662.19       -0.67      0.67 o
   2   0  -1      633.22      630.61     13.48 o
   3   0  -1      193.89      207.16      8.64 o
   4   0  -1       46.61       38.47      5.15 o
   5   0  -1      721.58      687.99     21.09 o
   6   0  -1      230.81      244.82     19.26 o
   7   0  -1      143.11      143.99     16.02 o
   8   0  -1      110.74       65.15     12.97 o
  -7   1  -1       99.60      108.76     23.48 o
  -6   1  -1      189.12      179.24     24.09 o
  -5   1  -1       75.54       94.98     16.43 o
  -4   1  -1      303.69      293.88     15.55 o
  -3   1  -1      520.25      540.14     14.36 o
  -2   1  -1      508.62      507.52     12.18 o
  -1   1  -1     2907.39     2828.16     53.79 o
   0   1  -1       30.97       35.26      1.94 o
   1   1  -1     3460.70     3613.71     81.30 o
   2   1  -1      679.08      666.97     13.91 o
   3   1  -1      606.50      627.26     21.02 o
   4   1  -1      126.51      124.55     13.87 o
   5   1  -1       70.14       60.08      6.99 o
   6   1  -1       21.31       19.98      5.27 o
   7   1  -1       40.20       47.10     11.50 o
   8   1  -1       29.37       19.34     14.76 o
  -7   2  -1       96.46      119.33     23.87 o
  -6   2  -1      142.65       84.01     18.42 o
  -5   2  -1      330.20      342.98     17.21 o
  -4   2  -1      655.48      699.42     19.87 o
  -3   2  -1      226.04      216.01      9.33 o
  -2   2  -1      776.51      761.56     16.58 o
  -1   2  -1    14697.67    15042.88    186.45 o
   0   2  -1    15281.64    15520.53    235.58 o
   1   2  -1     2878.30     2834.56     46.35 o
   2   2  -1      405.27      444.09     10.08 o
   3   2  -1      307.53      337.15      9.37 o
   4   2  -1       84.76      106.13      5.71 o
   5   2  -1      982.71      895.29     34.72 o
   6   2  -1      169.86      168.42     11.98 o
   7   2  -1       10.27       18.32      6.15 o
   8   2  -1      246.74      280.10     17.75 o
  -6   3  -1      136.35      142.72     14.78 o
  -5   3  -1      121.00      124.64     12.25 o
  -4   3  -1      502.51      488.86     18.79 o
  -3   3  -1      456.14      452.98     12.76 o
  -2   3  -1      755.09      745.05     15.26 o
  -1   3  -1       44.58       37.97      4.25 o
   0   3  -1     1077.93     1166.76     22.10 o
   1   3  -1       28.23       30.89      2.37 o
   2   3  -1     1614.16     1767.91     28.63 o
   3   3  -1      611.06      602.74     11.27 o
   4   3  -1       60.40       62.29      4.19 o
   5   3  -1      422.66      420.30     14.36 o
   6   3  -1        2.32        2.43      3.13 o
   7   3  -1      129.01      158.57     14.11 o
   8   3  -1       58.73       68.48      9.56 o
  -7   4  -1       45.85       31.43     13.03 o
  -6   4  -1       88.97       86.78     12.89 o
  -5   4  -1       11.97        5.47      5.93 o
  -4   4  -1      479.27      475.16     17.33 o
  -3   4  -1      656.89      670.72     16.60 o
  -2   4  -1      832.54      868.38     17.32 o
  -1   4  -1     3541.44     3722.99     46.80 o
   0   4  -1      366.14      353.25     11.83 o
   1   4  -1      816.99      863.27     17.48 o
   2   4  -1        4.82        0.92      1.50 o
   3   4  -1       80.88       74.63      3.83 o
   4   4  -1      232.41      239.19     10.54 o
   5   4  -1      159.75      148.44      6.20 o
   6   4  -1      148.38      156.33      9.27 o
   7   4  -1       25.56       24.51      5.99 o
   8   4  -1      110.02      136.14     11.50 o
  -7   5  -1       91.85       78.30     18.50 o
  -6   5  -1        0.10        0.91      5.55 o
  -5   5  -1       14.82       15.42      6.57 o
  -4   5  -1        6.93        6.86      4.82 o
  -3   5  -1      460.55      418.93     15.73 o
  -2   5  -1       50.91       48.82      4.27 o
  -1   5  -1      222.13      221.92      8.65 o
   0   5  -1      806.98      773.02     63.47 o
   1   5  -1      616.07      560.24     16.20 o
   2   5  -1      367.01      406.02     13.41 o
   3   5  -1      688.99      696.32     15.46 o
   4   5  -1      102.56      114.63     12.03 o
   5   5  -1      341.83      283.58     28.74 o
   6   5  -1       42.68       25.42     11.32 o
   7   5  -1       29.92       16.68     12.70 o
  -6   6  -1      109.74      136.28     20.55 o
  -5   6  -1       32.82       28.88      8.36 o
  -4   6  -1      143.88      149.75     13.85 o
  -3   6  -1      479.65      478.64     17.48 o
  -2   6  -1      995.50      949.31     22.56 o
  -1   6  -1      189.33      181.13     14.48 o
   0   6  -1      249.27      265.01     22.21 o
   1   6  -1      254.92      258.62     11.73 o
   2   6  -1      401.26      417.10     23.80 o
   3   6  -1       86.56       80.34      5.75 o
   4   6  -1      245.03      245.49     26.30 o
   5   6  -1       49.55       52.26     14.99 o
   6   6  -1       19.82        1.44      8.29 o
   7   6  -1      198.23      233.84     34.03 o
  -6   7  -1       14.61       10.01     10.09 o
  -5   7  -1      120.14      133.88     18.64 o
  -4   7  -1       62.32       70.38     10.66 o
  -3   7  -1       51.15       39.51      6.50 o
  -2   7  -1       55.30       61.23     11.27 o
  -1   7  -1       19.30        7.01      5.15 o
   0   7  -1      285.97      278.82     17.47 o
   1   7  -1      733.62      715.18     22.06 o
   2   7  -1       11.02       11.78      4.68 o
   3   7  -1      335.20      351.23     15.12 o
   4   7  -1      247.87      278.08     29.21 o
   5   7  -1       16.56        8.39     11.07 o
   6   7  -1       77.69      130.80     25.70 o
  -5   8  -1      156.79      162.67     19.70 o
  -4   8  -1        8.84        8.69      7.30 o
  -3   8  -1      212.86      230.51     42.66 o
  -2   8  -1       77.99       71.53     14.92 o
  -1   8  -1       31.43       32.01      8.65 o
   0   8  -1        8.62        8.73      4.18 o
   1   8  -1       19.36       18.27      4.99 o
   2   8  -1       11.28        7.12      3.83 o
   3   8  -1       68.36       71.28      8.49 o
   4   8  -1       29.70       13.52     10.34 o
   5   8  -1      215.34      193.43     28.96 o
  -2   9  -1       33.22       23.62     13.53 o
  -1   9  -1      128.10      164.44     36.66 o
   0   9  -1       22.93       35.88      9.51 o
   1   9  -1      124.80      109.77     13.74 o
   2   9  -1        9.74        5.98      5.96 o
   3   9  -1      283.85      269.70     18.56 o
  -2  10  -1       46.49       28.90     15.88 o
  -1  10  -1       55.62       81.90     19.33 o
   0  10  -1       35.25       17.65     10.95 o
   1  10  -1       21.95       39.91     12.37 o
   2  10  -1       17.03       13.87      7.56 o
   3  10  -1       26.14       26.70      9.24 o
  -3 -10   0       12.73       -1.46     11.07 o
  -2 -10   0       58.42       43.24     18.23 o
  -1 -10   0       34.89       27.44     14.99 o
   0 -10   0      162.08      145.89     29.05 o
   1 -10   0        9.39        9.84     12.17 o
   2 -10   0      112.56      185.55     31.53 o
  -5  -9   0        0.80        1.17     11.72 o
  -4  -9   0       44.03       67.49     20.82 o
  -3  -9   0       11.21       -3.56      9.66 o
  -2  -9   0       47.00       48.68     16.96 o
  -1  -9   0       33.32       13.78     10.82 o
   0  -9   0       25.44       23.57     13.70 o
   1  -9   0       45.21       37.07     15.33 o
   2  -9   0       58.51       36.71     15.52 o
   3  -9   0       37.19       37.14     10.37 o
   4  -9   0       32.09       29.29     17.46 o
  -5  -8   0       39.43       41.88     16.23 o
  -4  -8   0       87.44       80.97     14.51 o
  -3  -8   0       11.11       11.34      9.73 o
  -2  -8   0      419.89      358.54     35.33 o
  -1  -8   0       27.17       10.13      8.72 o
   0  -8   0      444.23      462.90     37.61 o
   1  -8   0       75.66       49.42     10.09 o
   2  -8   0      111.83      110.31     12.51 o
   3  -8   0       41.55       48.03      8.52 o
   4  -8   0        5.26       -1.54      5.57 o
   5  -8   0       50.46       42.60     13.88 o
  -5  -7   0       25.38       36.64     10.20 o
  -4  -7   0       28.59       17.71      7.60 o
  -3  -7   0       61.67       44.78     13.88 o
  -2  -7   0      142.53      152.79     22.62 o
  -1  -7   0       22.80       22.15      7.53 o
   0  -7   0      167.52      162.65     28.97 o
   1  -7   0        5.67        3.27      4.92 o
   2  -7   0      247.87      241.17     14.49 o
   3  -7   0       39.59       36.22      6.70 o
   4  -7   0       84.60       98.51     13.09 o
   5  -7   0       33.48       27.42      8.76 o
   6  -7   0       15.02       19.90      9.02 o
  -6  -6   0       51.11       32.41     14.53 o
  -5  -6   0      205.74      205.52     18.06 o
  -4  -6   0       49.85       50.00     10.01 o
  -3  -6   0       99.55      102.94     11.25 o
  -2  -6   0      240.43      232.53     14.52 o
  -1  -6   0      870.35      899.74     28.51 o
   0  -6   0      195.60      190.58     13.15 o
   1  -6   0      273.38      256.97     11.43 o
   2  -6   0      483.47      511.03     17.32 o
   3  -6   0       45.70       52.27      7.11 o
   4  -6   0      163.12      183.58     15.16 o
   5  -6   0       85.01       91.69     12.60 o
   6  -6   0       14.75        7.17      6.64 o
  -6  -5   0      115.16      107.40     23.34 o
  -5  -5   0      347.08      336.21     19.62 o
  -4  -5   0      413.67      426.88     12.42 o
  -3  -5   0       35.82       44.90      4.13 o
  -2  -5   0      168.95      190.07      9.29 o
  -1  -5   0      192.91      193.19     24.10 o
   0  -5   0      219.36      232.45      8.98 o
   1  -5   0       14.35       22.36      6.24 o
   2  -5   0      390.71      421.64     14.29 o
   3  -5   0      108.99      115.97      8.85 o
   4  -5   0      528.00      555.64     41.58 o
   5  -5   0      237.73      252.72     39.52 o
   6  -5   0       75.14       84.77     10.52 o
   7  -5   0      129.96      154.57     30.59 o
  -7  -4   0       12.27        8.33     11.78 o
  -6  -4   0      243.58      184.99     26.02 o
  -5  -4   0       58.34       76.92     16.19 o
  -4  -4   0      478.83      481.42     17.69 o
  -3  -4   0      199.84      204.95      7.50 o
  -2  -4   0      205.72      197.63      6.97 o
  -1  -4   0      407.71      415.61     11.53 o
   0  -4   0       30.61       29.14      5.13 o
   1  -4   0      571.82      587.80     18.62 o
   2  -4   0      976.47      944.20     18.66 o
   3  -4   0       38.41       50.49      5.04 o
   4  -4   0      432.54      472.93     16.57 o
   5  -4   0      159.70      156.27     10.83 o
   6  -4   0        6.98        4.51      5.25 o
   7  -4   0       78.49       95.61     16.22 o
  -7  -3   0      238.27      254.75     31.76 o
  -6  -3   0      136.02       81.85     18.34 o
  -5  -3   0      178.82      179.25     22.30 o
  -4  -3   0     1383.95     1449.40     31.95 o
  -3  -3   0      202.70      208.95      9.95 o
  -2  -3   0     3157.63     3257.94     50.10 o
  -1  -3   0       29.82       40.41      3.74 o
   0  -3   0      418.79      468.00     14.75 o
   1  -3   0      667.35      728.63     24.02 o
   2  -3   0       78.74       79.75      5.02 o
   3  -3   0      121.52      121.19      6.31 o
   4  -3   0      248.79      241.45     11.03 o
   5  -3   0      146.91      143.91      8.28 o
   6  -3   0       92.11      102.48     14.44 o
   7  -3   0        3.77        4.05      6.64 o
   8  -3   0      109.48      104.97     17.71 o
  -7  -2   0       24.61       42.38     14.52 o
  -6  -2   0      107.20       78.26     17.09 o
  -5  -2   0       43.25       18.73      8.94 o
  -4  -2   0       48.93       54.08      5.76 o
  -3  -2   0      258.46      261.92     10.79 o
  -2  -2   0      167.78      167.70      7.78 o
  -1  -2   0     2747.13     2767.98     41.05 o
   0  -2   0     1961.03     1946.41     30.04 o
   1  -2   0     3373.89     3290.07     44.96 o
   2  -2   0      295.07      248.79      7.05 o
   3  -2   0      734.91      784.43     14.49 o
   4  -2   0       24.50       30.70      4.01 o
   5  -2   0      292.84      290.64     18.44 o
   6  -2   0      232.24      215.81     18.45 o
   7  -2   0      370.35      408.32     26.34 o
   8  -2   0       62.31       57.46     13.52 o
  -7  -1   0       78.38       61.58     17.62 o
  -6  -1   0      209.08      204.42     24.62 o
  -5  -1   0       90.71       96.62     16.48 o
  -4  -1   0      866.08      863.92     19.40 o
  -3  -1   0      380.18      397.52     11.32 o
  -2  -1   0      647.19      629.89     18.72 o
  -1  -1   0     1033.18     1100.51     18.35 o
   0  -1   0      108.29      108.32      6.58 o
   1  -1   0     1035.10     1054.20     14.47 o
   2  -1   0      149.90      147.98      4.43 o
   3  -1   0      397.20      423.47     12.28 o
   4  -1   0      365.02      359.29     16.89 o
   5  -1   0       88.28       78.66     10.50 o
   6  -1   0      136.12      139.42     14.74 o
   7  -1   0       83.12      109.62     15.03 o
   8  -1   0       85.62       80.11     15.46 o
  -7   0   0       23.73       15.52     10.93 o
  -6   0   0      141.13      164.64     23.34 o
  -5   0   0      196.31      183.26     21.08 o
  -4   0   0     1088.76     1205.18     35.93 o
  -3   0   0     1454.02     1534.48     38.07 o
  -2   0   0     2176.62     2029.64     57.31 o
  -1   0   0     1891.23     1935.90     48.99 o
   1   0   0     1882.48     1976.30     41.36 o
   2   0   0     2203.76     2078.34     31.38 o
   3   0   0     1496.72     1551.06     28.16 o
   4   0   0     1085.97     1200.42     26.37 o
   5   0   0      193.95      203.37     13.04 o
   6   0   0      140.57      118.37     13.16 o
   7   0   0       23.83       18.41      8.23 o
   8   0   0        4.41        6.36      6.50 o
  -7   1   0       82.86       83.51     20.27 o
  -6   1   0      129.91      117.33     20.56 o
  -5   1   0       89.48       87.25     16.35 o
  -4   1   0      374.15      359.93     16.90 o
  -3   1   0      387.95      406.39     17.34 o
  -2   1   0      150.65      155.31      7.26 o
  -1   1   0     1035.09     1061.20     33.20 o
   0   1   0      106.46       83.03      5.69 o
   1   1   0     1017.32     1107.02     30.07 o
   2   1   0      642.49      648.19     12.92 o
   3   1   0      380.21      358.47     19.55 o
   4   1   0      858.48      811.11     31.79 o
   5   1   0       93.39       77.93      7.79 o
   6   1   0      209.60      201.69     17.22 o
   7   1   0       78.78       80.35     10.09 o
   8   1   0       38.64       57.51     11.24 o
  -7   2   0      366.28      396.57     39.69 o
  -6   2   0      236.44      274.43     29.79 o
  -5   2   0      295.86      316.54     16.52 o
  -4   2   0       22.37       11.92      4.10 o
  -3   2   0      727.99      756.01     18.70 o
  -2   2   0      304.52      264.29     10.63 o
  -1   2   0     3372.84     3245.21     54.73 o
   0   2   0     2022.87     2039.32     29.71 o
   1   2   0     2726.21     2793.66     37.23 o
   2   2   0      162.74      162.75      4.64 o
   3   2   0      269.00      265.80      6.90 o
   4   2   0       50.57       48.20      4.07 o
   5   2   0       44.49       35.64      5.71 o
   6   2   0      105.52      114.94      9.83 o
   7   2   0       24.48       10.90      4.74 o
   8   2   0       16.23       13.28      5.84 o
  -6   3   0       93.56       94.37     12.51 o
  -5   3   0      148.41      121.15     12.19 o
  -4   3   0      244.34      263.35     24.86 o
  -3   3   0      124.83      127.72      7.17 o
  -2   3   0       73.83       62.75      5.48 o
  -1   3   0      653.51      665.46     15.47 o
   0   3   0      417.16      463.69     11.24 o
   1   3   0       33.85       53.20      3.36 o
   2   3   0     3163.10     3294.35     38.18 o
   3   3   0      205.19      202.62      5.82 o
   4   3   0     1379.92     1431.99     27.67 o
   5   3   0      171.46      155.90      7.09 o
   6   3   0      133.35      124.55      9.31 o
   7   3   0      236.50      264.10     14.67 o
   8   3   0       20.38       18.57      6.57 o
  -7   4   0       78.59       98.59     19.14 o
  -6   4   0        7.25        8.86      6.28 o
  -5   4   0      160.89      161.81     17.92 o
  -4   4   0      420.13      436.44     26.70 o
  -3   4   0       37.31       36.73      5.98 o
  -2   4   0      962.53      938.70     18.15 o
  -1   4   0      563.32      564.22     13.58 o
   0   4   0       33.22       30.82      4.13 o
   1   4   0      392.39      403.70     10.41 o
   2   4   0      208.73      205.94      5.07 o
   3   4   0      198.19      216.61     21.20 o
   4   4   0      476.84      460.25     37.24 o
   5   4   0       55.66       60.54      5.08 o
   6   4   0      240.29      228.75     10.36 o
   7   4   0       11.14       17.74      4.61 o
   8   4   0      183.22      190.16     16.21 o
  -7   5   0      131.54      135.87     22.65 o
  -6   5   0       77.11       67.99     12.13 o
  -5   5   0      239.93      261.04     18.67 o
  -4   5   0      533.58      570.07     23.76 o
  -3   5   0      109.12      123.39     14.85 o
  -2   5   0      379.88      403.07     17.49 o
  -1   5   0       15.69       15.28      4.90 o
   0   5   0      208.92      224.05     12.71 o
   1   5   0      197.09      201.90      7.72 o
   2   5   0      167.80      160.88      6.18 o
   3   5   0       34.71       42.29      3.68 o
   4   5   0      411.71      392.67     37.62 o
   5   5   0      344.91      333.14     20.47 o
   6   5   0      115.48       95.41     19.56 o
   7   5   0       81.91      113.21     23.90 o
  -6   6   0       14.70        8.02      8.77 o
  -5   6   0       84.59       91.29     12.67 o
  -4   6   0      161.39      128.98     13.18 o
  -3   6   0       48.59       48.28      6.72 o
  -2   6   0      491.24      523.02     15.59 o
  -1   6   0      271.52      280.28     20.06 o
   0   6   0      194.10      201.70     13.49 o
   1   6   0      872.27      839.60     21.95 o
   2   6   0      234.84      228.77     11.64 o
   3   6   0      100.17      108.75      5.12 o
   4   6   0       53.06       48.18     12.92 o
   5   6   0      206.13      219.24     26.39 o
   6   6   0       51.45       22.30     12.45 o
   7   6   0       23.93       21.96     13.85 o
  -6   7   0       15.46        8.65      9.91 o
  -5   7   0       31.36       19.75      9.85 o
  -4   7   0       84.66       97.52     12.15 o
  -3   7   0       38.44       31.40      6.04 o
  -2   7   0      249.69      230.01     18.69 o
  -1   7   0        6.02        4.47      4.68 o
   0   7   0      168.14      166.68     14.11 o
   1   7   0       22.78       32.20      6.05 o
   2   7   0      144.68      138.02     14.35 o
   3   7   0       65.19       46.62      9.71 o
   4   7   0       26.69       35.41     12.29 o
   5   7   0       24.92       24.56     11.62 o
   6   7   0      118.27      135.51     25.00 o
  -5   8   0       49.73       71.42     15.13 o
  -4   8   0        5.28        2.11      6.73 o
  -3   8   0       41.10       59.01     12.88 o
  -2   8   0      114.69      124.38     15.77 o
  -1   8   0       80.22       95.18     13.37 o
   0   8   0      440.89      445.98     18.46 o
   1   8   0       26.91       17.35      7.03 o
   2   8   0      407.58      367.71     17.74 o
   3   8   0       12.50        9.85      4.37 o
   4   8   0       88.41       70.61     17.21 o
   5   8   0       40.40       44.83     16.12 o
   6   8   0       95.22       89.02     22.38 o
  -3   9   0       36.71       15.30     12.69 o
  -2   9   0       58.10       77.07     19.03 o
  -1   9   0       45.31       35.60      9.66 o
   0   9   0       25.30       31.68      8.86 o
   1   9   0       34.51       39.19      9.12 o
   2   9   0       46.74       47.75     10.96 o
   3   9   0       11.85        6.41      6.09 o
  -2  10   0      113.62      102.87     22.91 o
  -1  10   0        8.71       -2.13      8.11 o
   0  10   0      166.54      125.66     21.14 o
   1  10   0       36.31       28.11     10.98 o
   2  10   0       57.25       49.33     11.92 o
   3  10   0       13.29       11.61      6.94 o
  -3 -10   1       27.09       17.46     13.53 o
  -2 -10   1       17.63       41.02     18.40 o
  -1 -10   1       23.73       27.44     15.57 o
   0 -10   1       36.36       48.00     17.67 o
   1 -10   1       54.99       44.37     17.48 o
   2 -10   1       46.25       43.67     17.96 o
  -5  -9   1        5.11       11.70     12.94 o
  -4  -9   1        8.91       26.64     14.24 o
  -3  -9   1      282.85      250.85     33.56 o
  -2  -9   1        9.69       12.48     10.73 o
  -1  -9   1      123.37       68.85     18.76 o
   0  -9   1       23.40       26.48     14.28 o
   1  -9   1      128.19      115.82     23.76 o
   2  -9   1       32.48       12.51     10.95 o
   3  -9   1      148.78      138.49     16.43 o
   4  -9   1      127.46      124.17     22.37 o
  -5  -8   1      213.61      221.37     29.68 o
  -4  -8   1       30.17       27.22      9.34 o
  -3  -8   1       67.50       60.96     17.78 o
  -2  -8   1       12.78       15.27     10.04 o
  -1  -8   1       20.03       18.22     10.92 o
   0  -8   1        8.69        6.37      8.39 o
   1  -8   1       30.26       35.93     14.27 o
   2  -8   1       77.26       77.18      9.58 o
   3  -8   1      210.92      190.42     14.29 o
   4  -8   1        8.64       12.52      7.01 o
   5  -8   1      158.68      180.10     21.93 o
  -5  -7   1       15.49       24.76      9.05 o
  -4  -7   1      248.85      232.81     33.48 o
  -3  -7   1      335.72      321.75     31.14 o
  -2  -7   1       11.59        7.88      7.83 o
  -1  -7   1      742.24      767.26     45.53 o
   0  -7   1      285.39      286.22     24.28 o
   1  -7   1       21.37       20.88      6.81 o
   2  -7   1       59.48       69.13      8.20 o
   3  -7   1       51.10       55.75      8.26 o
   4  -7   1       62.20       47.47      9.81 o
   5  -7   1      118.62      116.29     14.92 o
   6  -7   1       14.67        7.05      7.43 o
  -6  -6   1       20.59       29.32     16.59 o
  -5  -6   1       52.57       42.95      9.68 o
  -4  -6   1      244.30      251.93     19.09 o
  -3  -6   1       84.07       90.25     17.17 o
  -2  -6   1      399.88      366.84     29.04 o
  -1  -6   1      257.19      263.72     24.32 o
   0  -6   1      247.14      252.23     14.42 o
   1  -6   1      186.66      196.71     10.40 o
   2  -6   1      995.51      950.38     24.54 o
   3  -6   1      494.32      486.54     17.73 o
   4  -6   1      143.80      140.84     35.68 o
   5  -6   1       35.71       32.91     14.91 o
   6  -6   1      113.01      143.99     14.84 o
  -6  -5   1       43.76       40.49     15.88 o
  -5  -5   1      350.89      301.20     30.34 o
  -4  -5   1      105.97      114.68      7.27 o
  -3  -5   1      688.25      706.18     15.01 o
  -2  -5   1      362.07      390.96     13.16 o
  -1  -5   1      614.71      565.86     19.68 o
   0  -5   1      815.77      806.12     18.10 o
   1  -5   1      216.05      224.10     19.93 o
   2  -5   1       53.82       58.55      6.44 o
   3  -5   1      462.70      446.19     15.69 o
   4  -5   1        7.59        8.97      4.77 o
   5  -5   1       15.46       11.77      9.16 o
   6  -5   1        0.12        1.05      4.64 o
   7  -5   1       93.67       84.26     22.84 o
  -7  -4   1       26.79       20.16     13.78 o
  -6  -4   1      146.59      132.80     24.01 o
  -5  -4   1      154.72      174.23     23.71 o
  -4  -4   1      237.08      227.04     12.41 o
  -3  -4   1       85.64       85.20      6.61 o
  -2  -4   1        4.75        0.65      1.57 o
  -1  -4   1      797.57      855.29     17.83 o
   0  -4   1      360.78      331.26     16.98 o
   1  -4   1     3486.18     3673.31     55.17 o
   2  -4   1      836.29      890.12     17.98 o
   3  -4   1      658.53      688.38     17.53 o
   4  -4   1      476.45      519.63     17.62 o
   5  -4   1       11.66       14.71      4.70 o
   6  -4   1       86.53       68.13     12.50 o
   7  -4   1       44.17       36.13     11.09 o
  -7  -3   1      129.13      132.99     25.76 o
  -6  -3   1        2.97        1.19      7.22 o
  -5  -3   1      427.07      501.10     34.52 o
  -4  -3   1       59.14       67.07      7.76 o
  -3  -3   1      604.47      593.32     17.45 o
  -2  -3   1     1641.81     1744.00     30.58 o
  -1  -3   1       23.77       23.16      2.50 o
   0  -3   1     1072.95     1125.81     25.77 o
   1  -3   1       48.97       48.31      6.72 o
   2  -3   1      758.25      786.05     15.40 o
   3  -3   1      464.14      458.50     11.91 o
   4  -3   1      494.64      478.48     12.68 o
   5  -3   1      118.14      118.97      9.38 o
   6  -3   1      139.65      149.17     17.09 o
   7  -3   1       10.31        3.50      7.34 o
   8  -3   1       78.57       56.23     13.67 o
  -7  -2   1       10.58       14.53     11.73 o
  -6  -2   1      173.75      157.17     23.40 o
  -5  -2   1      974.58      836.18     45.06 o
  -4  -2   1       84.63       95.17      7.22 o
  -3  -2   1      289.07      320.54     11.44 o
  -2  -2   1      391.04      432.99     12.36 o
  -1  -2   1     2912.86     2827.70     41.90 o
   0  -2   1    15251.19    15006.06    337.13 o
   1  -2   1    14735.53    14817.59    182.30 o
   2  -2   1      771.51      742.76     13.68 o
   3  -2   1      230.88      226.36      7.25 o
   4  -2   1      668.18      713.74     13.95 o
   5  -2   1      327.95      341.05     26.74 o
   6  -2   1      145.48      143.57     15.95 o
   7  -2   1       95.53      114.71     16.07 o
   8  -2   1        3.54        6.12      7.47 o
  -7  -1   1       38.66       34.16     14.46 o
  -6  -1   1       21.13       21.77     10.74 o
  -5  -1   1       71.16       84.25     16.05 o
  -4  -1   1      121.69      111.61      7.63 o
  -3  -1   1      619.02      670.04     17.49 o
  -2  -1   1      674.26      660.80     16.61 o
  -1  -1   1     3464.21     3610.82     61.44 o
   0  -1   1       31.54       33.87      2.41 o
   1  -1   1     2898.19     2920.83     33.79 o
   2  -1   1      513.47      521.20      9.56 o
   3  -1   1      521.82      535.22      8.09 o
   4  -1   1      302.55      289.98     11.21 o
   5  -1   1       72.90       74.89     10.26 o
   6  -1   1      182.72      170.07     15.91 o
   7  -1   1       99.37       95.97     14.38 o
   8  -1   1       25.86       26.39      9.97 o
  -7   0   1      136.85      161.20     26.31 o
  -6   0   1      231.31      176.50     24.23 o
  -5   0   1      719.18      713.32     39.75 o
  -4   0   1       48.41       42.49      4.85 o
  -3   0   1      184.84      198.52     15.83 o
  -2   0   1      633.84      592.19     24.93 o
  -1   0   1     2582.49     2589.40     44.71 o
   0   0   1      661.09       -0.39      0.39 o
   1   0   1     2526.08     2494.80     56.65 o
   2   0   1      694.79      749.35     13.76 o
   3   0   1      565.64      595.70     11.87 o
   4   0   1        4.88        3.98      2.62 o
   5   0   1      563.75      554.49     18.80 o
   6   0   1      201.12      185.06     15.66 o
   7   0   1      199.50      197.03     18.17 o
   8   0   1      126.20      121.02     16.31 o
  -7   1   1       35.84       24.23     14.27 o
  -6   1   1      197.96      254.50     28.33 o
  -5   1   1       13.74        1.10      3.95 o
  -4   1   1      309.47      287.78     11.62 o
  -3   1   1      677.59      760.17     20.72 o
  -2   1   1      516.00      527.28     14.82 o
  -1   1   1     6654.96     6695.82    103.47 o
   0   1   1       96.65       98.97      5.78 o
   1   1   1     1964.65     2027.66     66.09 o
   2   1   1     1341.84     1311.10     21.28 o
   3   1   1      624.21      697.99     16.11 o
   4   1   1      407.62      404.82     13.54 o
   5   1   1       32.16       31.48      7.30 o
   6   1   1       48.51       38.03      6.51 o
   7   1   1       33.41       17.60      6.59 o
   8   1   1       21.19       12.15      6.81 o
  -7   2   1      196.70      229.64     31.56 o
  -6   2   1        3.83       25.40     11.48 o
  -5   2   1       60.61       55.92      9.43 o
  -4   2   1       47.71       43.42      6.71 o
  -3   2   1      103.24      109.88     12.39 o
  -2   2   1       89.82      101.28      9.46 o
  -1   2   1     2643.23     2721.05     46.44 o
   0   2   1     2572.60     2591.85     44.92 o
   1   2   1     1241.92     1279.52     17.13 o
   2   2   1     1147.16     1240.99     27.94 o
   3   2   1     1285.87     1333.91     19.57 o
   4   2   1       47.50       42.82      3.90 o
   5   2   1      629.57      624.46     21.63 o
   6   2   1       47.33       55.49      7.29 o
   7   2   1       25.42       11.31      6.17 o
   8   2   1      242.31      241.17     19.18 o
  -6   3   1      242.34      262.32     18.83 o
  -5   3   1      290.93      319.47     26.70 o
  -4   3   1     1070.11     1098.73     26.85 o
  -3   3   1     1567.65     1605.82     31.33 o
  -2   3   1      281.08      285.89     10.10 o
  -1   3   1        3.88        3.37      2.22 o
   0   3   1     1372.09     1377.42     22.92 o
   1   3   1     1490.09     1488.65     19.08 o
   2   3   1      506.71      541.39     17.12 o
   3   3   1      181.28      194.12     11.32 o
   4   3   1       65.86       64.68      3.74 o
   5   3   1       49.53       46.98      4.30 o
   6   3   1        9.04        4.04      3.47 o
   7   3   1      273.90      281.74     16.43 o
   8   3   1       34.20       22.11      6.43 o
  -7   4   1      201.18      177.11     24.28 o
  -6   4   1       47.37       43.70      9.56 o
  -5   4   1      134.22      123.39     13.13 o
  -4   4   1       11.64        2.60      3.11 o
  -3   4   1      172.60      166.97     19.46 o
  -2   4   1        4.52        1.16      3.54 o
  -1   4   1      143.31      125.73      9.01 o
   0   4   1      786.13      811.32     16.63 o
   1   4   1      311.49      326.72      8.06 o
   2   4   1      119.79      131.44      6.96 o
   3   4   1      444.45      429.15     17.82 o
   4   4   1      112.24      107.00     11.38 o
   5   4   1      375.18      388.38     22.98 o
   6   4   1      368.07      370.64     23.32 o
   7   4   1       26.68       32.40      5.31 o
   8   4   1      101.52      133.27     19.68 o
  -7   5   1       10.99        3.85     10.07 o
  -6   5   1       19.61       14.96      7.40 o
  -5   5   1       13.81       22.06      7.04 o
  -4   5   1       49.49       42.59      8.10 o
  -3   5   1      399.72      369.18     12.41 o
  -2   5   1      230.17      244.02     18.64 o
  -1   5   1       38.50       34.97      6.59 o
   0   5   1      568.04      589.53     13.56 o
   1   5   1       49.09       42.79      5.72 o
   2   5   1      188.36      195.87      6.48 o
   3   5   1      133.86      138.50     11.67 o
   4   5   1      114.56      130.96     19.04 o
   5   5   1       34.60       46.29      9.29 o
   6   5   1       44.51       37.91     10.67 o
   7   5   1       67.99       75.35     19.72 o
  -6   6   1      111.15       65.75     15.29 o
  -5   6   1       56.07       47.15      9.72 o
  -4   6   1      125.99      100.90     11.99 o
  -3   6   1       60.37       68.89      8.85 o
  -2   6   1      394.97      403.52     13.28 o
  -1   6   1      398.85      364.46     18.98 o
   0   6   1      450.67      456.73     19.66 o
   1   6   1      682.74      675.59     18.66 o
   2   6   1      115.15      112.89      6.57 o
   3   6   1      194.67      193.28     11.34 o
   4   6   1      128.18      144.44     27.17 o
   5   6   1       19.36       21.43     10.12 o
   6   6   1       67.07       69.27     17.76 o
   7   6   1       30.67       33.05     15.43 o
  -6   7   1       44.37       44.50     13.88 o
  -5   7   1       25.60       35.10     11.48 o
  -4   7   1       76.40       80.37     25.08 o
  -3   7   1      280.36      247.00     12.75 o
  -2   7   1       24.19       21.52      9.34 o
  -1   7   1      123.44      100.41     24.96 o
   0   7   1      178.95      174.86     14.32 o
   1   7   1      676.55      660.29     20.16 o
   2   7   1      178.81      157.47     11.83 o
   3   7   1      400.41      411.43     14.01 o
   4   7   1       80.99       74.60     16.12 o
   5   7   1      119.58      117.51     21.60 o
   6   7   1       36.10       15.21     11.32 o
  -5   8   1      100.95      100.44     16.84 o
  -4   8   1       14.71       11.62      7.63 o
  -3   8   1      127.59      107.36     16.02 o
  -2   8   1       10.64       12.87     13.38 o
  -1   8   1      217.36      195.74     17.53 o
   0   8   1       26.47       29.50      7.67 o
   1   8   1       33.69       30.99      6.00 o
   2   8   1      113.43      107.99     10.47 o
   3   8   1       41.53       47.89      6.60 o
   4   8   1       79.36      124.19     21.50 o
   5   8   1       60.81       34.46     13.67 o
  -3   9   1       54.17       71.97     19.15 o
  -2   9   1      149.04      156.34     18.71 o
  -1   9   1       71.46       98.48     24.09 o
   0   9   1       11.98        2.75      5.29 o
   1   9   1       47.25       24.31     16.81 o
   2   9   1       24.47       39.69      9.60 o
   3   9   1       93.75      106.93     11.57 o
  -3  10   1       10.21       11.67     13.52 o
  -2  10   1       27.44       31.78     14.72 o
  -1  10   1        5.77        5.22      8.86 o
   0  10   1       86.93      132.27     21.79 o
   1  10   1       10.67        5.56      7.47 o
   2  10   1       23.25       26.88      9.79 o
   3  10   1       86.83       80.66     11.29 o
  -3 -10   2        1.08        6.52     12.48 o
  -2 -10   2       43.12       29.34     15.08 o
  -1 -10   2        3.23       -0.28      8.96 o
   0 -10   2       14.74        2.62     11.39 o
   1 -10   2       23.19       35.19     17.20 o
   2 -10   2       10.87       13.47     13.64 o
  -4  -9   2      180.22      218.88     31.58 o
  -3  -9   2       56.41       80.50     21.41 o
  -2  -9   2       51.44       26.61     13.74 o
  -1  -9   2       55.97       43.73     16.04 o
   0  -9   2       32.29       37.12     14.86 o
   1  -9   2      115.92      120.32     24.15 o
   2  -9   2        2.30        0.72      9.84 o
   3  -9   2       28.24       33.84     10.97 o
   4  -9   2       35.84       33.74     13.58 o
  -5  -8   2       54.70       57.59     17.92 o
  -4  -8   2       32.63       26.38      9.43 o
  -3  -8   2      380.63      379.51     36.65 o
  -2  -8   2      202.11      169.76     26.12 o
  -1  -8   2       16.43        6.23      7.66 o
   0  -8   2      281.52      218.16     28.55 o
   1  -8   2       75.70       57.78     16.62 o
   2  -8   2      309.39      330.80     32.41 o
   3  -8   2      575.86      640.95     25.62 o
   4  -8   2      144.40      157.00     16.83 o
   5  -8   2       69.04       64.39     12.30 o
  -5  -7   2       83.48       93.03     14.84 o
  -4  -7   2       69.66       69.81     12.87 o
  -3  -7   2      235.86      217.20     26.75 o
  -2  -7   2      131.12       89.02     18.97 o
  -1  -7   2       41.38       27.42     10.92 o
   0  -7   2       32.12       26.58     11.20 o
   1  -7   2       90.80       81.13     10.93 o
   2  -7   2      393.04      406.04     16.61 o
   3  -7   2       52.26       49.67      8.33 o
   4  -7   2      150.79      144.94     15.16 o
   5  -7   2       63.32       71.33     16.74 o
   6  -7   2        1.43        1.25      6.89 o
  -6  -6   2       30.50       35.22     15.77 o
  -5  -6   2      339.11      397.35     37.56 o
  -4  -6   2      323.49      318.92     28.06 o
  -3  -6   2        5.68       10.04      7.78 o
  -2  -6   2      728.33      665.19     40.33 o
  -1  -6   2       89.44       76.40     15.60 o
   0  -6   2      995.97      996.27     29.98 o
   1  -6   2      205.71      209.34     10.48 o
   2  -6   2      197.77      209.53     12.59 o
   3  -6   2      302.01      307.98     14.53 o
   4  -6   2       10.15        8.75      5.41 o
   5  -6   2      170.26      163.40     19.93 o
   6  -6   2       13.53       17.04      7.28 o
  -6  -5   2       43.92       34.03     15.18 o
  -5  -5   2       73.44       74.49     17.75 o
  -4  -5   2       18.07       11.59      4.27 o
  -3  -5   2       66.89       72.83      5.43 o
  -2  -5   2      269.17      275.28     10.25 o
  -1  -5   2      372.47      397.50     10.64 o
   0  -5   2      146.51      131.27      6.95 o
   1  -5   2      581.97      575.38     16.13 o
   2  -5   2      607.69      570.73     18.81 o
   3  -5   2      238.67      229.31     11.68 o
   4  -5   2      253.71      271.05     16.03 o
   5  -5   2      155.50      176.58     14.44 o
   6  -5   2        0.73        1.95      4.91 o
   7  -5   2       50.46       56.10     19.80 o
  -6  -4   2      250.14      284.68     32.69 o
  -5  -4   2      208.68      183.59     24.65 o
  -4  -4   2      565.53      557.37     15.37 o
  -3  -4   2      253.43      260.94      9.50 o
  -2  -4   2      695.34      792.98     15.91 o
  -1  -4   2      321.87      311.76     13.15 o
   0  -4   2      488.31      505.62     12.44 o
   1  -4   2     4076.10     4171.06     60.28 o
   2  -4   2     1344.25     1420.05     34.73 o
   3  -4   2       77.81       84.11      6.79 o
   4  -4   2       65.54       67.37      6.29 o
   5  -4   2      398.55      382.02     21.16 o
   6  -4   2       51.55       65.44     13.75 o
   7  -4   2       22.12       10.68      8.40 o
  -7  -3   2      180.77      213.09     31.07 o
  -6  -3   2       33.86       38.83     14.38 o
  -5  -3   2       78.99       71.70     16.21 o
  -4  -3   2      181.81      182.94     14.26 o
  -3  -3   2      353.62      372.25     17.10 o
  -2  -3   2      156.01      174.38      7.49 o
  -1  -3   2      345.64      330.77      7.87 o
   0  -3   2      548.53      588.75     12.40 o
   1  -3   2       89.61       88.41      5.36 o
   2  -3   2     1555.60     1561.73     24.76 o
   3  -3   2      167.00      167.05      7.40 o
   4  -3   2      658.17      664.62     15.56 o
   5  -3   2      511.08      474.00     18.21 o
   6  -3   2       90.55       87.67     13.57 o
   7  -3   2      123.35      123.75     17.74 o
   8  -3   2       36.83       38.03     16.63 o
  -7  -2   2       59.45       74.11     20.69 o
  -6  -2   2      145.61      178.69     24.87 o
  -5  -2   2       97.68       90.17     17.32 o
  -4  -2   2      687.33      680.33     43.55 o
  -3  -2   2     1430.82     1537.69     66.60 o
  -2  -2   2     1839.99     1957.64     40.69 o
  -1  -2   2      680.85      649.14     26.25 o
   0  -2   2     1069.56     1052.94     34.25 o
   1  -2   2     6178.63     6679.46     85.20 o
   2  -2   2      599.48      629.40     17.00 o
   3  -2   2       61.90       72.68      5.42 o
   4  -2   2      491.94      495.96     11.43 o
   5  -2   2      523.90      504.25     37.67 o
   6  -2   2      203.31      209.90     37.18 o
   7  -2   2       25.76       27.16      9.11 o
   8  -2   2      114.92      149.77     20.41 o
  -7  -1   2       87.75       54.96     17.01 o
  -6  -1   2      348.08      315.44     31.64 o
  -5  -1   2        4.78        3.41      5.50 o
  -4  -1   2      518.93      502.44     17.83 o
  -3  -1   2      965.89     1015.02     23.83 o
  -2  -1   2     2842.11     2803.36     50.98 o
  -1  -1   2     1559.71     1598.46     30.72 o
   0  -1   2     1856.11     1784.92     27.25 o
   1  -1   2      726.64      744.75     10.55 o
   2  -1   2       90.38       81.37      3.84 o
   3  -1   2     1052.72     1099.05     14.06 o
   4  -1   2       43.95       32.15      3.95 o
   5  -1   2      463.04      448.17     21.38 o
   6  -1   2      191.71      192.10     17.02 o
   7  -1   2      107.54      119.09     15.64 o
   8  -1   2       74.32       76.29     14.31 o
  -7   0   2      270.94      228.87     30.59 o
  -6   0   2      180.59      161.13     23.84 o
  -5   0   2      308.26      309.86     25.70 o
  -4   0   2       73.49       83.05      7.29 o
  -3   0   2      162.43      152.25     15.13 o
  -2   0   2       20.79       17.27      2.18 o
  -1   0   2      984.10      942.95     24.93 o
   0   0   2      752.26      712.75     34.21 o
   1   0   2      596.63      592.66     11.00 o
   2   0   2      318.73      321.28     12.80 o
   3   0   2       47.87       50.81      3.71 o
   4   0   2      113.88      116.41      9.83 o
   5   0   2       69.99       78.61     12.32 o
   6   0   2      148.73      147.12     14.48 o
   7   0   2      139.92      135.38     15.80 o
   8   0   2       46.54       51.40     11.56 o
  -7   1   2      104.66      113.35     24.20 o
  -6   1   2      166.89      165.79     23.82 o
  -5   1   2       42.97       42.30     12.67 o
  -4   1   2      478.15      492.41     19.22 o
  -3   1   2     1048.62     1103.91     26.13 o
  -2   1   2      720.64      720.37     21.78 o
  -1   1   2     1193.28     1204.49     22.98 o
   0   1   2      454.04      422.07      9.91 o
   1   1   2     2351.21     2318.92     37.85 o
   2   1   2     1218.58     1196.92     18.34 o
   3   1   2       65.41       63.24      5.96 o
   4   1   2      769.42      781.35     25.12 o
   5   1   2      264.73      271.11     12.99 o
   6   1   2       44.33       48.83      7.12 o
   7   1   2      282.01      333.53     20.82 o
   8   1   2       29.14       20.62     11.14 o
  -7   2   2       17.08       21.10     12.44 o
  -6   2   2      100.22      144.14     23.85 o
  -5   2   2      522.86      511.19     30.04 o
  -4   2   2      509.23      502.58     19.23 o
  -3   2   2      377.69      375.61     14.78 o
  -2   2   2      463.79      458.61     14.51 o
  -1   2   2      207.00      197.36      6.91 o
   0   2   2     5447.24     5381.89     85.31 o
   1   2   2     1922.30     1986.42     33.64 o
   2   2   2      411.19      418.84      6.72 o
   3   2   2      140.91      137.47      4.92 o
   4   2   2        7.73       10.08      2.36 o
   5   2   2      133.38      144.64      9.43 o
   6   2   2       23.81       17.80      7.32 o
   7   2   2       66.97       59.89      9.07 o
   8   2   2       42.57       47.06     10.05 o
  -6   3   2       32.77       22.76      7.73 o
  -5   3   2       74.56       79.32     10.43 o
  -4   3   2      131.71      130.94     20.92 o
  -3   3   2       22.54       17.52      3.83 o
  -2   3   2     1167.33     1185.66     48.44 o
  -1   3   2      516.29      517.98     12.19 o
   0   3   2       55.11       51.06      5.08 o
   1   3   2      430.15      469.39      8.61 o
   2   3   2      574.87      546.71     23.70 o
   3   3   2      135.68      149.02     10.88 o
   4   3   2      640.96      638.47     12.93 o
   5   3   2      126.81      138.54      6.45 o
   6   3   2      109.65      109.34      8.85 o
   7   3   2      217.11      231.56     13.76 o
   8   3   2        3.59        4.09      5.64 o
  -7   4   2      214.89      184.74     24.42 o
  -6   4   2       15.75       16.42      6.80 o
  -5   4   2      446.98      436.76     21.73 o
  -4   4   2      437.84      429.04     27.69 o
  -3   4   2       86.96       93.87      8.96 o
  -2   4   2     1394.31     1341.95     26.93 o
  -1   4   2     1706.95     1694.21     28.35 o
   0   4   2      196.10      211.37      7.71 o
   1   4   2      523.21      559.30      8.22 o
   2   4   2      118.52      126.68      3.96 o
   3   4   2      102.74       98.67      9.68 o
   4   4   2       40.03       30.51      6.85 o
   5   4   2       53.16       68.49     10.67 o
   6   4   2      192.00      206.05     22.28 o
   7   4   2       70.60       65.73     13.09 o
   8   4   2       68.16       75.12     15.25 o
  -7   5   2       59.95       73.91     17.84 o
  -6   5   2        1.31        1.76      5.58 o
  -5   5   2       24.32       22.09      7.38 o
  -4   5   2       13.14       16.04      5.57 o
  -3   5   2      179.86      192.08     10.86 o
  -2   5   2        7.21        7.63      2.93 o
  -1   5   2      752.50      770.09     25.96 o
   0   5   2       76.79       73.66      7.86 o
   1   5   2      231.84      234.80      6.89 o
   2   5   2     1340.83     1345.11     20.29 o
   3   5   2      178.29      204.08     13.80 o
   4   5   2      553.20      538.65     31.74 o
   5   5   2      115.55      117.10     13.73 o
   6   5   2      121.10      127.78     16.19 o
   7   5   2       53.27       45.67     16.26 o
  -6   6   2       43.41       37.81     12.78 o
  -5   6   2       81.45      101.44     27.24 o
  -4   6   2      239.14      258.21     21.00 o
  -3   6   2       18.60       19.91      4.90 o
  -2   6   2      241.68      223.38     17.21 o
  -1   6   2      400.72      392.33     19.49 o
   0   6   2      210.77      206.78     13.47 o
   1   6   2       66.79       73.69      9.21 o
   2   6   2      206.35      196.75      8.05 o
   3   6   2      311.57      322.57     30.11 o
   4   6   2      274.53      263.54     24.20 o
   5   6   2       68.98       79.75     12.73 o
   6   6   2       44.17       53.56     15.80 o
   7   6   2       17.73       13.41     12.37 o
  -6   7   2       21.56       10.42     10.74 o
  -5   7   2       33.56       32.34     11.37 o
  -4   7   2       27.61       37.51      8.23 o
  -3   7   2      311.00      320.50     14.38 o
  -2   7   2      125.80      113.62     15.08 o
  -1   7   2       46.72       54.51     17.35 o
   0   7   2      667.22      639.20     40.15 o
   1   7   2       26.00       27.38      5.19 o
   2   7   2      107.18      103.60      9.07 o
   3   7   2       19.20       18.96      3.11 o
   4   7   2        2.79       10.95      9.30 o
   5   7   2      144.56      100.08     19.89 o
   6   7   2        1.43        7.78      9.59 o
  -5   8   2      102.20       74.60     15.04 o
  -4   8   2       22.23       24.89      8.80 o
  -3   8   2      143.61      152.22     33.74 o
  -2   8   2       43.22       49.24     10.68 o
  -1   8   2       15.69       12.24     15.97 o
   0   8   2      130.68       97.08     12.61 o
   1   8   2       60.10       61.31      9.79 o
   2   8   2      384.40      399.25     22.71 o
   3   8   2      102.90      102.01      9.24 o
  -3   9   2       18.74       16.99     13.17 o
  -2   9   2       68.45       72.85     14.00 o
  -1   9   2       85.95       89.44     14.09 o
   0   9   2       40.83       36.28      8.85 o
   1   9   2       43.91       49.29      9.57 o
   2   9   2      280.01      321.91     22.01 o
   3   9   2      172.31      178.52     13.25 o
  -3  10   2       68.47       71.37     21.08 o
  -2  10   2      194.13      236.14     31.50 o
  -1  10   2       35.69       44.92     15.65 o
   0  10   2      115.43      114.38     20.35 o
   1  10   2       22.04       28.82     11.06 o
   2  10   2       35.06       58.34     12.64 o
   3  10   2       20.04       19.77      7.47 o
  -3 -10   3       73.48       43.59     17.96 o
  -2 -10   3       17.81       11.79     10.92 o
  -1 -10   3       29.84       23.21     15.44 o
   0 -10   3        3.26       12.34     12.75 o
   1 -10   3      120.72      203.47     32.50 o
   2 -10   3       87.22       78.84     22.65 o
  -4  -9   3       18.50       12.42     13.49 o
  -3  -9   3       11.50        7.10     11.25 o
  -2  -9   3       29.09       24.54     13.66 o
  -1  -9   3       73.82       62.05     18.06 o
   0  -9   3      239.42      246.85     32.78 o
   1  -9   3       67.85       75.32     20.00 o
   2  -9   3       22.77        8.11     10.98 o
   3  -9   3      119.73      115.29     23.77 o
   4  -9   3      143.11      131.74     21.43 o
  -4  -8   3       46.97       50.61     12.35 o
  -3  -8   3      298.11      322.99     34.22 o
  -2  -8   3      108.35       91.06     20.30 o
  -1  -8   3      146.38      134.30     23.34 o
   0  -8   3       11.93        5.51      8.02 o
   1  -8   3       56.77       78.58     18.90 o
   2  -8   3       45.22       39.21     10.73 o
   3  -8   3      150.96      148.49     16.12 o
   4  -8   3      112.45       91.43     13.67 o
   5  -8   3       11.07        8.03      7.07 o
  -5  -7   3       16.44        0.25      9.60 o
  -4  -7   3      441.47      423.50     25.55 o
  -3  -7   3      381.43      419.00     34.00 o
  -2  -7   3       14.69        8.00      8.30 o
  -1  -7   3      127.95      111.14     20.31 o
   0  -7   3      263.17      215.47     25.67 o
   1  -7   3      173.04      169.50     23.27 o
   2  -7   3      245.89      250.50     13.68 o
   3  -7   3       95.22       98.40     10.22 o
   4  -7   3      128.49      133.04     37.14 o
   5  -7   3       65.54       72.19     12.35 o
   6  -7   3      102.84      129.68     15.89 o
  -5  -6   3       36.49       14.47     10.73 o
  -4  -6   3      137.79      148.67     20.26 o
  -3  -6   3       51.11       31.39     11.53 o
  -2  -6   3      298.37      290.07     26.12 o
  -1  -6   3      387.41      420.72     31.09 o
   0  -6   3       85.30       69.45     15.11 o
   1  -6   3      761.57      741.02     20.32 o
   2  -6   3      684.02      719.09     24.59 o
   3  -6   3       62.45       59.81      7.72 o
   4  -6   3        8.38       17.73      6.24 o
   5  -6   3       89.73       80.54     11.93 o
   6  -6   3      120.02      116.66     13.39 o
  -6  -5   3      108.94      106.97     23.67 o
  -5  -5   3       71.31       72.64     17.42 o
  -4  -5   3       41.79       36.69      6.74 o
  -3  -5   3      476.76      494.13     18.68 o
  -2  -5   3      299.12      297.82     11.69 o
  -1  -5   3      932.27      950.17     30.41 o
   0  -5   3      571.92      566.20     16.43 o
   1  -5   3      225.91      246.56     10.21 o
   2  -5   3      268.20      294.68     18.74 o
   3  -5   3      106.60      109.89     13.73 o
   4  -5   3       96.01       97.01      9.03 o
   5  -5   3       94.92       71.14     10.35 o
   6  -5   3       51.52       39.19      7.96 o
   7  -5   3       17.02       17.37     12.87 o
  -6  -4   3       35.25       34.35     13.77 o
  -5  -4   3      101.52       91.51     19.09 o
  -4  -4   3        9.93        8.73      3.24 o
  -3  -4   3       29.81       36.50      7.57 o
  -2  -4   3      325.90      372.27     11.53 o
  -1  -4   3     1167.36     1172.41     19.10 o
   0  -4   3       22.13       24.79      3.30 o
   1  -4   3      289.10      299.84     12.67 o
   2  -4   3      416.29      432.41     12.17 o
   3  -4   3      715.17      688.43     16.85 o
   4  -4   3      223.01      229.46     10.23 o
   5  -4   3      299.29      336.39     14.82 o
   6  -4   3      196.36      219.83     21.16 o
   7  -4   3       34.97       25.52     17.75 o
  -7  -3   3       93.88       80.74     21.63 o
  -6  -3   3       41.32       37.03     13.61 o
  -5  -3   3      653.84      673.93     42.34 o
  -4  -3   3       20.67       18.15      4.48 o
  -3  -3   3      695.36      681.57     23.26 o
  -2  -3   3       61.99       81.69      7.05 o
  -1  -3   3      554.64      602.92     29.12 o
   0  -3   3      339.33      363.49      9.08 o
   1  -3   3      615.69      662.13     15.40 o
   2  -3   3      275.20      307.74      9.36 o
   3  -3   3       21.09       22.41      3.49 o
   4  -3   3      331.51      356.18     11.18 o
   5  -3   3       86.75       75.60      6.31 o
   6  -3   3       78.02       80.54     12.84 o
   7  -3   3      205.56      257.21     23.95 o
  -7  -2   3       40.85       25.55     13.42 o
  -6  -2   3      135.54      119.22     22.29 o
  -5  -2   3      292.89      221.51     25.00 o
  -4  -2   3      107.83      111.01      9.13 o
  -3  -2   3      533.67      564.66     22.71 o
  -2  -2   3      124.24      141.94     15.07 o
  -1  -2   3      542.21      511.57     15.77 o
   0  -2   3      133.75      150.35      7.48 o
   1  -2   3       90.80       83.61      3.94 o
   2  -2   3      853.98      842.12     15.40 o
   3  -2   3      182.62      182.75      6.94 o
   4  -2   3      796.88      798.66     19.59 o
   5  -2   3      246.88      252.39     18.10 o
   6  -2   3      134.66      159.41     16.74 o
   7  -2   3       40.90       57.43     11.95 o
   8  -2   3       14.58       13.55      8.83 o
  -7  -1   3       18.61       16.84     10.68 o
  -6  -1   3      263.36      233.45     28.25 o
  -5  -1   3      540.99      530.75     35.33 o
  -4  -1   3      203.78      227.08     17.59 o
  -3  -1   3      370.41      341.37     11.95 o
  -2  -1   3       88.01       73.24      5.68 o
  -1  -1   3     4302.43     4262.08     60.12 o
   0  -1   3      994.63      923.55     13.96 o
   1  -1   3     1494.40     1450.81     17.88 o
   2  -1   3     1164.47     1164.18     16.14 o
   3  -1   3      640.93      669.94     12.70 o
   4  -1   3       37.44       33.10      4.40 o
   5  -1   3      334.17      388.81     41.40 o
   6  -1   3      217.95      205.16     17.57 o
   7  -1   3      120.12      107.89     15.24 o
   8  -1   3      123.02      124.45     17.27 o
  -7   0   3      114.02      105.13     22.68 o
  -6   0   3       29.00       20.13     10.29 o
  -5   0   3      227.10      181.21     21.77 o
  -4   0   3      293.74      287.21     12.71 o
  -3   0   3      307.44      315.80     11.62 o
  -2   0   3      211.97      196.72      7.29 o
  -1   0   3     3214.41     3275.46     43.20 o
   0   0   3      940.89      953.62     13.21 o
   1   0   3     2543.74     2509.98     31.87 o
   2   0   3      504.65      509.38     11.93 o
   3   0   3      466.97      483.18     12.87 o
   4   0   3       82.40       67.65      5.60 o
   5   0   3      135.11      134.47     29.88 o
   6   0   3       93.19       91.70     11.95 o
   7   0   3       19.54       43.65      9.80 o
   8   0   3        3.49        5.29      6.03 o
  -7   1   3       65.70       55.10     17.28 o
  -6   1   3      172.00      176.39     24.82 o
  -5   1   3       91.98       79.80     16.32 o
  -4   1   3      240.99      235.46     12.27 o
  -3   1   3      392.07      434.81     28.62 o
  -2   1   3      405.65      403.80     12.79 o
  -1   1   3     6534.66     6508.25     83.13 o
   0   1   3      492.23      496.13      7.73 o
   1   1   3     3709.11     3776.47     39.35 o
   2   1   3      852.11      835.19     13.05 o
   3   1   3       67.20       62.65      4.03 o
   4   1   3      260.23      276.95     11.16 o
   5   1   3       48.45       55.37      8.64 o
   6   1   3      165.92      161.29     14.14 o
   7   1   3      185.74      153.52     15.76 o
   8   1   3      220.78      232.26     36.46 o
  -7   2   3      197.51      188.71     30.65 o
  -6   2   3       66.40       68.73     17.68 o
  -5   2   3      211.54      212.09     19.97 o
  -4   2   3       56.11       49.53     16.53 o
  -3   2   3      121.97      137.95      9.38 o
  -2   2   3      198.47      188.25     17.71 o
  -1   2   3      679.93      665.10     13.46 o
   0   2   3      285.89      265.67      8.86 o
   1   2   3      157.39      150.93      5.50 o
   2   2   3      346.56      356.58      6.66 o
   3   2   3     1299.45     1359.81     18.96 o
   4   2   3       22.27       18.14      2.95 o
   5   2   3      482.09      456.88     19.11 o
   6   2   3       35.34       30.43      9.50 o
   7   2   3        7.64        4.62      5.16 o
   8   2   3      112.69      140.17     18.47 o
  -6   3   3      420.27      421.89     22.55 o
  -5   3   3      149.38      137.19     48.25 o
  -4   3   3      195.05      200.50     13.03 o
  -3   3   3      882.91      887.71     21.40 o
  -2   3   3      233.81      255.02      9.53 o
  -1   3   3      523.17      505.24     12.14 o
   0   3   3      397.50      381.71     20.60 o
   1   3   3     1187.37     1212.60     16.39 o
   2   3   3      987.32     1011.81     13.43 o
   3   3   3      301.23      329.20     12.69 o
   4   3   3      178.30      175.81      5.87 o
   5   3   3      390.37      384.09     10.56 o
   6   3   3       19.48       19.32      8.03 o
   7   3   3       12.44       10.56      4.77 o
   8   3   3        5.17        9.92      6.41 o
  -7   4   3       51.88       38.00     13.09 o
  -6   4   3       50.75       37.09     16.24 o
  -5   4   3       29.42       28.91      7.59 o
  -4   4   3       11.67       12.22      5.00 o
  -3   4   3      227.23      238.07     12.96 o
  -2   4   3      796.71      778.67     24.25 o
  -1   4   3     1122.37     1208.49     35.41 o
   0   4   3      895.00      904.16     32.67 o
   1   4   3       21.85       20.98      1.63 o
   2   4   3       97.12       95.81      3.62 o
   3   4   3     1056.11     1069.36     25.59 o
   4   4   3      656.35      711.07     26.37 o
   5   4   3      434.41      416.30     22.19 o
   6   4   3      207.94      211.15     19.35 o
   7   4   3        0.94       -1.53      5.93 o
   8   4   3       53.18       33.34     12.00 o
  -7   5   3        4.67        7.96      9.96 o
  -6   5   3       27.90       28.96      9.22 o
  -5   5   3      145.43      123.01     24.51 o
  -4   5   3      104.54       99.67     11.21 o
  -3   5   3     1687.77     1707.25     35.55 o
  -2   5   3      118.72      118.80      7.60 o
  -1   5   3       32.13       34.46      6.35 o
   0   5   3      172.33      188.32     12.55 o
   1   5   3       36.16       34.41      4.99 o
   2   5   3        3.13        0.71      1.45 o
   3   5   3      159.58      168.92     12.72 o
   4   5   3       19.46       21.12      6.49 o
   5   5   3       31.19       32.25      8.46 o
   6   5   3       53.31       73.63     12.87 o
   7   5   3      193.12      185.96     20.67 o
  -6   6   3       19.86       11.32      9.77 o
  -5   6   3       19.58       12.33      7.84 o
  -4   6   3      131.72      130.11     13.30 o
  -3   6   3       87.60      103.62      9.11 o
  -2   6   3       92.37      101.79      7.02 o
  -1   6   3      291.76      295.17     16.67 o
   0   6   3       79.40       69.43      6.67 o
   1   6   3     1076.42     1124.09     23.70 o
   2   6   3       29.83       24.45      3.04 o
   3   6   3      686.11      716.28     54.79 o
   4   6   3      155.22      158.14     28.33 o
   5   6   3       35.59       29.92      8.46 o
   6   6   3       43.67       57.60     11.65 o
   7   6   3       29.25        5.94     11.43 o
  -6   7   3      131.54      120.83     20.58 o
  -5   7   3       81.09       85.59     15.66 o
  -4   7   3       72.03       58.45     17.59 o
  -3   7   3       21.12       17.38      5.02 o
  -2   7   3       45.45       47.26      9.55 o
  -1   7   3       34.50       29.19      8.33 o
   0   7   3       13.36        2.51      4.24 o
   1   7   3       53.49       42.42     16.99 o
   2   7   3      425.25      434.55     17.48 o
   3   7   3       53.85       57.59      5.06 o
   4   7   3        7.53        3.77      5.52 o
   5   7   3       99.18      114.10     20.50 o
   6   7   3       50.09       26.69     12.86 o
  -5   8   3       38.88       41.33     12.56 o
  -4   8   3      123.02      144.67     14.22 o
  -3   8   3       13.92        8.15      7.68 o
  -2   8   3      118.23      106.46     14.78 o
  -1   8   3      254.34      249.27     19.20 o
   0   8   3       36.73       29.96     14.10 o
   1   8   3      238.35      210.89     23.94 o
   2   8   3       18.69       18.23      6.45 o
   3   8   3      142.75      148.82      7.40 o
  -3   9   3       71.03       63.34     19.36 o
  -2   9   3      100.85      108.97     30.09 o
  -1   9   3      277.91      278.68     23.70 o
   0   9   3       45.50       46.36      9.90 o
   1   9   3      187.99      215.47     17.52 o
   2   9   3       95.40       84.84     12.97 o
   3   9   3        1.78        5.95      4.54 o
  -3  10   3       19.21        1.71     10.95 o
  -2  10   3       37.69       20.38     12.86 o
  -1  10   3       10.43        9.85     10.54 o
   0  10   3       42.47       44.48     13.94 o
   1  10   3       41.42       46.65     10.83 o
   2  10   3       88.46       97.97     14.85 o
   3  10   3       14.76       19.80      6.83 o
  -2 -10   4       61.05       41.47     18.04 o
  -1 -10   4      148.26      134.15     28.22 o
   0 -10   4       70.80       71.91     21.66 o
   1 -10   4       14.16        2.91     10.95 o
   2 -10   4       12.60        8.39     12.97 o
  -4  -9   4        3.17        1.30     12.22 o
  -3  -9   4       51.53       55.02     19.37 o
  -2  -9   4       90.22      112.36     25.09 o
  -1  -9   4        1.02        2.08      8.82 o
   0  -9   4      266.97      260.35     33.78 o
   1  -9   4       26.22       26.99     14.19 o
   2  -9   4      116.48      106.93     23.78 o
   3  -9   4      224.14      244.64     23.69 o
  -4  -8   4      102.98      121.07     23.88 o
  -3  -8   4       37.77       33.45     14.38 o
  -2  -8   4      157.68      144.63     25.00 o
  -1  -8   4      121.09      124.19     23.24 o
   0  -8   4       94.08       82.57     19.09 o
   1  -8   4        6.11       -1.52      7.86 o
   2  -8   4      186.30      182.36     34.38 o
   3  -8   4       38.48       28.69      9.24 o
   4  -8   4      104.41       88.40     18.39 o
   5  -8   4       38.15       43.92     14.55 o
  -4  -7   4      204.16      217.33     31.75 o
  -3  -7   4       73.33       80.39     18.25 o
  -2  -7   4      314.61      322.20     30.98 o
  -1  -7   4      218.98      234.75     27.35 o
   0  -7   4       98.23      141.21     22.32 o
   1  -7   4      282.27      300.70     30.01 o
   2  -7   4      528.65      517.55     23.70 o
   3  -7   4       83.34       87.19     10.83 o
   4  -7   4       70.20       66.00     10.95 o
   5  -7   4       60.68       61.06     11.59 o
  -5  -6   4      146.25      163.31     27.74 o
  -4  -6   4       67.09       57.48     10.88 o
  -3  -6   4       95.34       87.01     14.37 o
  -2  -6   4      153.59      151.53     20.88 o
  -1  -6   4      581.17      596.51     37.35 o
   0  -6   4      306.34      242.56     24.98 o
   1  -6   4      174.27      187.85     10.05 o
   2  -6   4      113.01      113.05      9.37 o
   3  -6   4       13.76        5.38      4.13 o
   4  -6   4        7.47       19.53      6.57 o
   5  -6   4       49.37       48.93     24.15 o
   6  -6   4       33.12       22.23      8.00 o
  -6  -5   4       67.63       47.49     17.31 o
  -5  -5   4        2.65        4.86      8.50 o
  -4  -5   4      132.11      144.13     11.71 o
  -3  -5   4       85.04       85.85      7.07 o
  -2  -5   4      106.30      102.02      7.66 o
  -1  -5   4       47.02       44.75      4.61 o
   0  -5   4      268.24      283.31     13.06 o
   1  -5   4      131.65      158.18      8.49 o
   2  -5   4      114.78      103.26     12.60 o
   3  -5   4       25.97       19.14      4.80 o
   4  -5   4      174.60      185.33     13.88 o
   5  -5   4      153.64      137.25     13.34 o
   6  -5   4        4.67        2.24      5.17 o
   7  -5   4      206.33      206.16     35.26 o
  -6  -4   4      437.91      492.69     40.99 o
  -5  -4   4       49.60       70.72     17.56 o
  -4  -4   4      586.65      606.40     17.21 o
  -3  -4   4        3.93        4.75      2.54 o
  -2  -4   4     1267.37     1310.05     38.35 o
  -1  -4   4       83.35       78.33      8.64 o
   0  -4   4      436.18      451.67     11.74 o
   1  -4   4      370.78      413.34     13.69 o
   2  -4   4       77.95       73.65      5.82 o
   3  -4   4      280.22      296.46     10.97 o
   4  -4   4      204.77      222.92     10.19 o
   5  -4   4       22.35        9.77      4.45 o
   6  -4   4       73.55       64.77     21.40 o
   7  -4   4       24.12       21.25      9.50 o
  -6  -3   4       19.13       16.87     11.37 o
  -5  -3   4       27.54       42.49     13.45 o
  -4  -3   4       18.53       20.74      5.55 o
  -3  -3   4      162.71      165.96      8.91 o
  -2  -3   4      334.73      374.37     15.09 o
  -1  -3   4      575.37      583.91     19.80 o
   0  -3   4      854.58      834.38     21.35 o
   1  -3   4      391.23      434.62      9.88 o
   2  -3   4     1321.83     1302.29     22.57 o
   3  -3   4      916.75      912.42     18.94 o
   4  -3   4      163.49      158.38      7.96 o
   5  -3   4      348.31      349.29     21.79 o
   6  -3   4       50.43       62.38     11.93 o
   7  -3   4       26.98       36.10     10.77 o
  -6  -2   4      381.77      432.20     36.10 o
  -5  -2   4      188.12      138.92     21.19 o
  -4  -2   4     1032.32     1068.43     35.80 o
  -3  -2   4       72.59       62.03     11.21 o
  -2  -2   4      284.88      281.43     14.18 o
  -1  -2   4      127.07      130.64      8.15 o
   0  -2   4      285.92      306.63      9.22 o
   1  -2   4      618.64      663.19     12.34 o
   2  -2   4      691.64      715.55     12.95 o
   3  -2   4      138.08      137.02      6.34 o
   4  -2   4      470.70      434.71     11.07 o
   5  -2   4       26.55       37.87      8.36 o
   6  -2   4      511.50      601.50     31.31 o
   7  -2   4       92.85       71.48     17.93 o
   8  -2   4       22.39       37.77     11.71 o
  -7  -1   4        4.02       -6.11      8.36 o
  -6  -1   4       90.48       63.65     17.37 o
  -5  -1   4        0.05        5.94      7.25 o
  -4  -1   4      200.76      203.65      9.35 o
  -3  -1   4      108.85      101.77      7.06 o
  -2  -1   4     1334.20     1310.68     29.14 o
  -1  -1   4      711.25      691.02     15.14 o
   0  -1   4     7049.56     6638.22     85.24 o
   1  -1   4      339.44      284.47      7.04 o
   2  -1   4      464.18      453.20      9.05 o
   3  -1   4       43.67       38.91      3.51 o
   4  -1   4       74.02       68.74      6.30 o
   5  -1   4      115.95      112.01     12.53 o
   6  -1   4      154.02      135.12     15.32 o
   7  -1   4        1.49        5.14      5.83 o
   8  -1   4       40.86       39.57     11.48 o
  -7   0   4       93.98       93.66     22.38 o
  -6   0   4      367.24      426.34     34.54 o
  -5   0   4       26.59       19.36      9.13 o
  -4   0   4      299.58      298.08     26.30 o
  -3   0   4      715.02      694.56     13.74 o
  -2   0   4      653.53      654.83     13.09 o
  -1   0   4      309.33      289.43      7.49 o
   0   0   4     3706.28     3643.42     42.46 o
   1   0   4      260.43      259.50      4.93 o
   2   0   4      985.92      993.49     17.29 o
   3   0   4      143.56      137.05      6.61 o
   4   0   4      422.48      398.78     27.00 o
   5   0   4      122.56      116.99     12.94 o
   6   0   4       82.66       80.04     11.60 o
   7   0   4       90.08       88.22     29.51 o
   8   0   4       24.18       20.62      8.86 o
  -7   1   4      159.79      128.24     25.34 o
  -6   1   4      147.24      130.70     22.58 o
  -5   1   4      430.12      448.18     32.39 o
  -4   1   4       65.01       56.21      7.16 o
  -3   1   4      296.32      312.69     12.73 o
  -2   1   4      867.40      842.19     15.73 o
  -1   1   4     1605.61     1619.12     24.99 o
   0   1   4     4614.02     4452.88     46.11 o
   1   1   4      313.03      330.91      5.81 o
   2   1   4     2826.80     2944.32     37.15 o
   3   1   4      206.90      184.78     12.81 o
   4   1   4      623.74      610.57     21.17 o
   5   1   4      618.79      617.64     52.05 o
   6   1   4       59.44       43.34     10.28 o
   7   1   4       51.55       57.32     10.49 o
   8   1   4       28.23       23.02      8.16 o
  -7   2   4        8.16        7.33     10.74 o
  -6   2   4       31.88       21.97     10.76 o
  -5   2   4     1133.49     1123.64     59.72 o
  -4   2   4      167.40      177.73     23.63 o
  -3   2   4      115.60      113.06     19.85 o
  -2   2   4      489.38      515.50     16.34 o
  -1   2   4     1607.26     1725.28     36.99 o
   0   2   4      138.12      138.33      6.31 o
   1   2   4      754.59      778.92     13.33 o
   2   2   4      176.47      159.77      4.91 o
   3   2   4      269.37      267.09      7.11 o
   4   2   4      559.40      584.11     13.59 o
   5   2   4       17.13       15.27      3.97 o
   6   2   4       51.82       43.09      8.78 o
   7   2   4      204.46      217.74     16.98 o
   8   2   4       16.74       13.94      7.57 o
  -6   3   4       92.53       88.99     12.64 o
  -5   3   4        2.18        3.63      4.11 o
  -4   3   4      626.66      638.65     27.34 o
  -3   3   4      152.66      146.20      8.70 o
  -2   3   4      431.19      440.66     13.04 o
  -1   3   4      840.61      866.27     17.08 o
   0   3   4      177.32      184.46     11.18 o
   1   3   4      118.88      130.89      3.94 o
   2   3   4      831.73      881.58     12.73 o
   3   3   4       81.45       88.45      6.10 o
   4   3   4      706.54      724.38     13.73 o
   5   3   4       23.43       24.67      3.52 o
   6   3   4       22.36       20.97      7.00 o
   7   3   4      222.04      263.84     29.75 o
   8   3   4       21.84       12.83      6.58 o
  -7   4   4       71.93       40.74     13.88 o
  -6   4   4      163.39      178.18     22.17 o
  -5   4   4       90.30       87.53     13.21 o
  -4   4   4      980.28     1031.60     31.87 o
  -3   4   4        9.59        8.72      3.37 o
  -2   4   4      351.86      362.57     12.30 o
  -1   4   4       99.73       96.94      5.22 o
   0   4   4       71.53       90.58      7.50 o
   1   4   4        7.43       10.94      1.65 o
   2   4   4      519.03      540.86     13.04 o
   3   4   4      196.19      195.46     10.64 o
   4   4   4     1142.41     1200.66     36.15 o
   5   4   4      208.98      241.72     40.89 o
   6   4   4      132.72      123.55     15.76 o
   7   4   4      132.00      132.18     17.61 o
   8   4   4      147.71      205.79     35.19 o
  -7   5   4       38.10       23.15     12.12 o
  -6   5   4       29.28       20.71     10.56 o
  -5   5   4        1.70        1.18      4.81 o
  -4   5   4       32.51       24.44      6.42 o
  -3   5   4      825.50      772.30     22.00 o
  -2   5   4      295.76      312.01     11.73 o
  -1   5   4      647.54      678.31     23.72 o
   0   5   4      249.78      238.16      7.88 o
   1   5   4       81.94       92.97      4.23 o
   2   5   4      659.82      668.25     11.95 o
   3   5   4      953.66      952.37     24.75 o
   4   5   4       11.82       19.65      6.12 o
   5   5   4      179.94      196.47     17.02 o
   6   5   4        3.14        8.41      6.54 o
   7   5   4        5.85        0.21      6.99 o
  -6   6   4       40.03       37.06     13.14 o
  -5   6   4       40.72       35.23      8.85 o
  -4   6   4      246.38      258.60     16.65 o
  -3   6   4      128.08      138.90     10.23 o
  -2   6   4      752.08      738.75     19.49 o
  -1   6   4      220.54      230.93     15.46 o
   0   6   4      201.29      208.18      8.19 o
   1   6   4      120.57      124.97      5.99 o
   2   6   4        3.33        2.73      2.05 o
   3   6   4      152.23      157.41     13.20 o
   4   6   4      120.17      135.15     13.71 o
   5   6   4        1.49        1.39      5.07 o
   6   6   4      110.98      110.55     15.71 o
   7   6   4       12.36        8.91      8.80 o
  -6   7   4       28.62       25.23     12.53 o
  -5   7   4       28.45       20.85     10.24 o
  -4   7   4       29.15       38.35     11.88 o
  -3   7   4      139.61      139.73      9.81 o
  -2   7   4      122.84      144.59     15.36 o
  -1   7   4      134.67      140.73     14.08 o
   0   7   4     1634.25     1566.10     89.76 o
   1   7   4        6.59        7.66      4.57 o
   2   7   4      575.65      594.24     25.34 o
   3   7   4      562.02      548.10     36.10 o
   4   7   4       20.54       15.02     10.27 o
   5   7   4       21.79       46.44     15.13 o
  -5   8   4       38.23       49.15     13.08 o
  -4   8   4       25.57       20.16      8.08 o
  -3   8   4       10.60        0.82      8.72 o
  -2   8   4       82.26       76.90     12.73 o
  -1   8   4       57.36       41.01     11.30 o
   0   8   4      176.06      193.67     15.97 o
   1   8   4      125.28      124.38     12.53 o
   2   8   4       74.22       67.61     11.01 o
   3   8   4       15.91       12.19      4.54 o
  -3   9   4      112.53       73.44     20.16 o
  -2   9   4       34.13       39.71     13.80 o
  -1   9   4       56.87       43.18     10.10 o
   0   9   4      352.49      356.24     27.55 o
   1   9   4       99.37       98.69     14.03 o
   2   9   4       18.80       20.28      7.82 o
   3   9   4       51.23       53.26     16.13 o
  -3  10   4       43.49       61.16     20.16 o
  -2  10   4       59.73       85.25     21.29 o
  -1  10   4       80.95       63.90     18.22 o
   0  10   4       32.59       21.21      8.95 o
   1  10   4       86.68       72.10     23.07 o
   2  10   4       69.02       90.14     14.60 o
   3  10   4       18.17       16.51      6.41 o
  -2 -10   5       22.09       10.02     12.69 o
  -1 -10   5      185.31      178.14     32.26 o
   0 -10   5       10.78       17.28     13.85 o
   1 -10   5       27.59       35.30     17.24 o
  -4  -9   5       61.66       60.63     19.31 o
  -3  -9   5      137.69      142.35     27.99 o
  -2  -9   5       82.28      122.54     26.05 o
  -1  -9   5       77.68       50.71     16.71 o
   0  -9   5       39.86        8.66     10.67 o
   1  -9   5       21.42       15.02     11.76 o
   2  -9   5        1.55       -3.33      7.26 o
   3  -9   5      145.49      157.16     18.33 o
  -4  -8   5       53.11       45.59     17.04 o
  -3  -8   5      123.98      146.40     25.83 o
  -2  -8   5        1.25        4.67      8.96 o
  -1  -8   5      261.20      266.92     31.76 o
   0  -8   5      239.38      233.02     30.26 o
   1  -8   5       10.42       12.83      9.87 o
   2  -8   5      353.98      363.26     26.99 o
   3  -8   5       39.14       22.22     12.78 o
   4  -8   5       88.59      118.23     20.72 o
  -4  -7   5       80.69       93.83     14.85 o
  -3  -7   5        5.77        3.82      7.72 o
  -2  -7   5       95.13       87.24     19.62 o
  -1  -7   5      158.34      159.05     23.73 o
   0  -7   5      105.57       86.06     18.69 o
   1  -7   5      118.00      120.61     19.02 o
   2  -7   5       35.50       35.62      8.33 o
   3  -7   5        6.64       12.16      6.38 o
   4  -7   5       73.27      104.84     13.43 o
   5  -7   5       51.21       55.05     18.92 o
  -5  -6   5      209.13      171.08     28.71 o
  -4  -6   5       53.83       49.09     10.11 o
  -3  -6   5      342.77      345.45     21.94 o
  -2  -6   5      280.64      322.71     28.29 o
  -1  -6   5      215.38      192.58     23.32 o
   0  -6   5      200.51      201.20     23.42 o
   1  -6   5      168.60      152.68     28.07 o
   2  -6   5      110.35      118.55      9.62 o
   3  -6   5       66.60       68.62     13.76 o
   4  -6   5       32.21       36.94      8.66 o
   5  -6   5        1.08        5.19      5.98 o
   6  -6   5       27.11       33.95      9.26 o
  -6  -5   5      111.51       97.97     23.29 o
  -5  -5   5      155.66      133.96     24.57 o
  -4  -5   5       25.98       23.27      7.01 o
  -3  -5   5      179.25      180.42     10.00 o
  -2  -5   5      123.44      123.49      9.73 o
  -1  -5   5      438.14      471.06     43.27 o
   0  -5   5      247.12      238.22     12.95 o
   1  -5   5      543.07      509.13     15.52 o
   2  -5   5       23.18       24.37      7.74 o
   3  -5   5       86.88       92.32      8.72 o
   4  -5   5      223.30      249.27     14.20 o
   5  -5   5       80.25       79.24     13.22 o
   6  -5   5      174.82      200.41     14.46 o
   7  -5   5       18.94       10.57     12.36 o
  -6  -4   5       11.67       12.48     11.09 o
  -5  -4   5      226.69      200.23     27.19 o
  -4  -4   5       33.25       21.25      4.36 o
  -3  -4   5      268.07      266.39     12.33 o
  -2  -4   5       91.97       96.79     10.83 o
  -1  -4   5      410.91      410.10     18.41 o
   0  -4   5      149.30      150.51      5.12 o
   1  -4   5       71.39       72.25      4.38 o
   2  -4   5      148.17      154.27      7.81 o
   3  -4   5      432.43      444.63     16.93 o
   4  -4   5      352.68      350.16     12.68 o
   5  -4   5       24.11       20.29      5.52 o
   6  -4   5      176.51      202.35     21.11 o
   7  -4   5       50.24       45.07     12.90 o
  -6  -3   5       86.20       57.07     17.31 o
  -5  -3   5      451.14      464.03     36.21 o
  -4  -3   5        3.47        3.03      6.28 o
  -3  -3   5      174.02      158.22      9.97 o
  -2  -3   5        1.76        4.22      3.51 o
  -1  -3   5       24.07       27.67      5.45 o
   0  -3   5     1871.46     1898.45     44.49 o
   1  -3   5     1491.02     1513.92     22.97 o
   2  -3   5      328.12      339.48      9.65 o
   3  -3   5       56.36       53.86      5.28 o
   4  -3   5      236.92      224.33     10.51 o
   5  -3   5       53.05       44.33      6.66 o
   6  -3   5       94.43       65.50     18.17 o
   7  -3   5       32.61       32.19     20.60 o
  -7  -2   5       34.41        6.36     11.42 o
  -6  -2   5       50.59       79.92     19.17 o
  -5  -2   5       38.98       33.03     12.04 o
  -4  -2   5       81.72       73.11      7.94 o
  -3  -2   5      354.13      370.77     17.01 o
  -2  -2   5      271.58      273.46     13.40 o
  -1  -2   5     2661.77     2597.98     53.31 o
   0  -2   5      950.93      982.82     19.52 o
   1  -2   5      453.12      430.19      9.77 o
   2  -2   5      316.17      303.33      8.09 o
   3  -2   5      774.10      808.56     17.72 o
   4  -2   5      716.11      688.01     14.95 o
   5  -2   5      149.72      188.80     31.90 o
   6  -2   5       55.49       57.76     11.52 o
   7  -2   5       12.19       10.46      7.57 o
   8  -2   5       23.05       20.85     10.11 o
  -7  -1   5      156.25      174.46     29.38 o
  -6  -1   5       27.00       13.45      9.44 o
  -5  -1   5     1349.76     1244.07     59.74 o
  -4  -1   5       34.75       23.54      9.18 o
  -3  -1   5      467.07      476.04     16.11 o
  -2  -1   5      373.39      399.94     14.25 o
  -1  -1   5     3001.57     3103.32     39.46 o
   0  -1   5      209.42      185.54      7.95 o
   1  -1   5      380.52      396.58      8.14 o
   2  -1   5      613.68      627.10     11.51 o
   3  -1   5      630.85      612.05     12.81 o
   4  -1   5      127.77      128.57      8.61 o
   5  -1   5      678.43      670.38     27.63 o
   6  -1   5       17.23       16.07      6.80 o
   7  -1   5      170.38      216.97     29.03 o
   8  -1   5       67.56       77.25     16.00 o
  -7   0   5       17.07       24.73     13.50 o
  -6   0   5       69.93       44.57     14.41 o
  -5   0   5      350.08      357.84     29.15 o
  -4   0   5      612.35      585.30     20.04 o
  -3   0   5      500.62      489.95     11.99 o
  -2   0   5        4.43        7.29      3.58 o
  -1   0   5     1599.50     1641.50     25.96 o
   0   0   5      445.58      472.33      8.05 o
   1   0   5      199.76      224.03      5.61 o
   2   0   5      847.27      862.58     16.30 o
   3   0   5       23.22       20.95      3.29 o
   4   0   5      408.96      410.87     13.96 o
   5   0   5      255.32      251.40     16.50 o
   6   0   5      175.94      161.37     15.60 o
   7   0   5        4.75       -3.51      5.02 o
   8   0   5       37.98       37.59     10.91 o
  -7   1   5       84.20      142.67     27.24 o
  -6   1   5      100.90       85.70     19.14 o
  -5   1   5       12.34       15.08      8.29 o
  -4   1   5      108.17      103.84     33.13 o
  -3   1   5       50.88       43.53      5.80 o
  -2   1   5      950.79      956.13     17.99 o
  -1   1   5      896.95      848.78     15.88 o
   0   1   5      768.91      752.63     10.01 o
   1   1   5     1502.43     1481.46     22.17 o
   2   1   5     1203.86     1266.34     18.20 o
   3   1   5      573.03      621.08     14.29 o
   4   1   5      119.32      118.87      7.76 o
   5   1   5      376.77      370.09     18.16 o
   6   1   5      162.07      142.55     26.28 o
   7   1   5       21.70       19.29     12.80 o
   8   1   5      134.86      117.27     15.96 o
  -6   2   5      186.68      230.49     29.10 o
  -5   2   5      448.16      461.51     20.77 o
  -4   2   5      277.89      271.09     34.04 o
  -3   2   5      625.19      608.06     28.38 o
  -2   2   5      120.09      108.62      6.27 o
  -1   2   5     1861.51     1839.89     29.14 o
   0   2   5      189.94      182.38      7.58 o
   1   2   5      510.63      513.86      9.93 o
   2   2   5      479.75      486.59     10.02 o
   3   2   5      426.82      442.05      9.76 o
   4   2   5      582.15      532.01     14.19 o
   5   2   5      110.58       96.36     11.14 o
   6   2   5        4.21        0.51      3.96 o
   7   2   5       52.30       50.16      9.93 o
   8   2   5       60.45       61.54     11.69 o
  -7   3   5      124.60      100.91     19.37 o
  -6   3   5      369.06      348.33     21.18 o
  -5   3   5      218.74      231.53     18.26 o
  -4   3   5      519.43      469.80     19.95 o
  -3   3   5      253.95      241.35     10.92 o
  -2   3   5      988.12     1022.74     21.95 o
  -1   3   5       34.72       34.11      3.68 o
   0   3   5      261.00      239.20     11.69 o
   1   3   5     1370.30     1357.23     20.51 o
   2   3   5      122.03      131.52      4.61 o
   3   3   5     1402.38     1403.11     19.59 o
   4   3   5     1469.78     1450.01     22.88 o
   5   3   5       21.62       18.04      7.32 o
   6   3   5      236.06      255.78     13.80 o
   7   3   5      195.92      235.08     15.71 o
   8   3   5       69.75       70.96     11.17 o
  -7   4   5       37.82       26.09     12.81 o
  -6   4   5      112.29      104.00     25.09 o
  -5   4   5       44.60       55.13      9.65 o
  -4   4   5       24.42       21.07      5.84 o
  -3   4   5      299.13      299.80     13.02 o
  -2   4   5      202.82      208.12     16.76 o
  -1   4   5      138.91      128.54      6.00 o
   0   4   5     1311.64     1335.00     31.18 o
   1   4   5      549.68      578.76     15.84 o
   2   4   5       45.67       43.62      4.00 o
   3   4   5      465.31      460.89     10.75 o
   4   4   5      474.17      494.71     21.82 o
   5   4   5       17.85       14.25      6.88 o
   6   4   5      109.16      111.08     32.34 o
   7   4   5       43.85       39.81     17.24 o
  -7   5   5       25.14       33.94     13.47 o
  -6   5   5      132.79      128.81     19.80 o
  -5   5   5      237.28      277.61     18.66 o
  -4   5   5       36.69       52.32      8.73 o
  -3   5   5      756.93      759.88     21.62 o
  -2   5   5        8.53        9.41      3.26 o
  -1   5   5      293.69      339.66     16.32 o
   0   5   5      592.31      633.27     15.13 o
   1   5   5      623.05      679.71     11.19 o
   2   5   5        2.18        0.46      1.62 o
   3   5   5      185.06      186.40     13.26 o
   4   5   5      313.47      318.76     18.04 o
   5   5   5       96.86       84.02     12.51 o
   6   5   5      115.22      112.40     15.20 o
   7   5   5      124.96      104.96     15.86 o
  -6   6   5       42.51        8.77      9.44 o
  -5   6   5       25.12       28.06      8.26 o
  -4   6   5      110.91      100.67     16.63 o
  -3   6   5      106.19      118.68      9.54 o
  -2   6   5      247.08      255.49     12.17 o
  -1   6   5      292.03      265.24     15.79 o
   0   6   5      406.69      451.58     23.79 o
   1   6   5      855.29      908.17     17.87 o
   2   6   5      139.83      140.15      6.04 o
   3   6   5      857.24      842.66     24.02 o
   4   6   5      108.38       91.57     11.71 o
   5   6   5       82.17      117.57     22.44 o
   6   6   5        1.18        0.04      6.44 o
   7   6   5       21.71       17.17      9.73 o
  -6   7   5       73.68       64.17     16.41 o
  -5   7   5      214.81      210.33     22.01 o
  -4   7   5       25.35       26.76      7.59 o
  -3   7   5      348.31      340.69     21.51 o
  -2   7   5       91.82       76.29     13.49 o
  -1   7   5      176.07      167.73     14.96 o
   0   7   5      189.59      186.20     27.22 o
   1   7   5      230.70      239.91     14.69 o
   2   7   5      144.73      158.14     13.09 o
   3   7   5      232.84      249.30     10.72 o
   4   7   5      190.30      124.69     21.58 o
   5   7   5      141.18      160.05     26.03 o
   6   7   5       44.90       53.97     18.97 o
  -5   8   5       48.09       46.94     12.89 o
  -4   8   5      288.84      328.22     19.77 o
  -3   8   5       73.92       73.90     13.49 o
  -2   8   5      123.93      123.63     15.58 o
  -1   8   5      556.57      628.35     50.43 o
   0   8   5        4.22        5.84      4.75 o
   1   8   5      339.11      367.92     19.43 o
   2   8   5      279.11      274.95     18.62 o
   3   8   5        9.20        9.65      4.26 o
   4   8   5       29.38        5.89     10.12 o
  -3   9   5       81.26       57.50     18.03 o
  -2   9   5        3.84        4.56      6.50 o
  -1   9   5        1.95        6.36      6.00 o
   0   9   5        7.39        4.04      5.49 o
   1   9   5        3.48        0.52      4.87 o
   2   9   5      117.72      136.06     15.80 o
   3   9   5      390.64      461.30     19.89 o
  -3  10   5       22.31        4.46     11.73 o
  -2  10   5       28.31       39.78     16.26 o
  -1  10   5      211.59      254.79     30.93 o
   0  10   5        7.19        6.34      6.28 o
   1  10   5      141.61      163.56     21.10 o
   2  10   5       63.54       93.13     14.69 o
   3  10   5       11.86       15.99      4.41 o
  -1 -10   6       23.05       49.70     18.73 o
   0 -10   6       59.90       83.82     24.68 o
  -4  -9   6       80.60       64.42     21.19 o
  -3  -9   6        0.88       -3.68      9.65 o
  -2  -9   6      166.49      187.88     30.21 o
  -1  -9   6        0.54        0.27      9.07 o
   0  -9   6       91.62       85.77     21.80 o
   1  -9   6       89.01       82.01     21.41 o
   2  -9   6       48.45       47.39     16.39 o
   3  -9   6      111.78      113.11     24.89 o
  -4  -8   6       41.42       50.18     17.60 o
  -3  -8   6      140.91      163.42     26.69 o
  -2  -8   6       22.35        3.01      8.29 o
  -1  -8   6       51.64       34.07     13.80 o
   0  -8   6        4.51       13.38     10.56 o
   1  -8   6       54.76       52.61     16.81 o
   2  -8   6       22.57       23.31      8.40 o
   3  -8   6       15.43       17.76      8.11 o
   4  -8   6       73.63       55.80     15.99 o
  -4  -7   6      271.37      314.76     24.13 o
  -3  -7   6       12.89       14.45      7.66 o
  -2  -7   6      122.96      107.54     21.16 o
  -1  -7   6      151.21      142.89     22.84 o
   0  -7   6       76.54       79.41     17.89 o
   1  -7   6      181.12      217.20     16.54 o
   2  -7   6       44.00       40.22      8.69 o
   3  -7   6       67.61       71.65     11.22 o
   4  -7   6       27.88       36.35     12.11 o
   5  -7   6       30.58       35.30      9.63 o
  -5  -6   6      165.75      177.58     29.41 o
  -4  -6   6       30.88       19.84      7.26 o
  -3  -6   6      194.73      193.53     17.84 o
  -2  -6   6      213.67      229.72     25.55 o
  -1  -6   6      323.76      321.30     28.00 o
   0  -6   6      387.93      404.40     31.14 o
   1  -6   6       45.52       47.54      8.28 o
   2  -6   6       79.01       60.96      9.49 o
   3  -6   6       14.31       14.86      5.08 o
   4  -6   6      255.83      283.76     15.78 o
   5  -6   6      112.13      118.28     14.05 o
   6  -6   6       28.94       33.35      9.01 o
  -5  -5   6       94.48       74.30     18.36 o
  -4  -5   6      111.43      125.09     24.03 o
  -3  -5   6       37.41       32.52      7.94 o
  -2  -5   6      202.50      198.49     14.46 o
  -1  -5   6      720.58      693.33     27.24 o
   0  -5   6      353.91      338.21     15.63 o
   1  -5   6      353.28      388.04     17.59 o
   2  -5   6       44.60       48.07      6.40 o
   3  -5   6       44.14       31.60      5.86 o
   4  -5   6      207.73      206.03     12.71 o
   5  -5   6        7.33        6.73      5.70 o
   6  -5   6       45.79       22.35     12.50 o
  -6  -4   6      106.21       99.80     22.85 o
  -5  -4   6        1.77        3.30      8.66 o
  -4  -4   6       88.67       99.83     12.06 o
  -3  -4   6      150.57      147.86     10.35 o
  -2  -4   6       80.30       79.95      9.53 o
  -1  -4   6      346.34      357.77     12.49 o
   0  -4   6      331.83      304.88     11.61 o
   1  -4   6       52.93       62.66      4.48 o
   2  -4   6      163.98      162.34      8.40 o
   3  -4   6      425.59      428.87     14.50 o
   4  -4   6       67.78       67.99      9.89 o
   5  -4   6      183.63      195.26     11.90 o
   6  -4   6       31.14       26.81     12.15 o
   7  -4   6      120.45      132.03     19.33 o
  -6  -3   6      538.37      533.11     43.29 o
  -5  -3   6      113.35      126.60     22.98 o
  -4  -3   6      604.83      566.19     18.88 o
  -3  -3   6      215.02      225.97     17.77 o
  -2  -3   6      506.12      534.99     16.95 o
  -1  -3   6     1083.90     1153.50     35.20 o
   0  -3   6      461.06      484.51     21.81 o
   1  -3   6      753.90      810.02     14.73 o
   2  -3   6      263.54      258.95     10.60 o
   3  -3   6      166.17      156.58      8.06 o
   4  -3   6      333.48      319.65     18.43 o
   5  -3   6      402.81      416.45     14.78 o
   6  -3   6      218.36      248.24     22.30 o
   7  -3   6       63.30       87.24     15.70 o
  -6  -2   6      465.54      491.80     40.08 o
  -5  -2   6        3.13       -1.91      6.50 o
  -4  -2   6      786.54      795.81     29.09 o
  -3  -2   6      248.63      260.93     13.52 o
  -2  -2   6      378.78      364.67     14.95 o
  -1  -2   6      295.25      315.08     10.00 o
   0  -2   6       87.49       93.54      8.55 o
   1  -2   6      178.57      175.69      5.77 o
   2  -2   6      137.05      145.49      5.92 o
   3  -2   6      172.11      170.60      6.93 o
   4  -2   6       90.69       83.96      6.74 o
   5  -2   6       84.45       60.61     10.60 o
   6  -2   6      153.25      176.42     18.47 o
   7  -2   6      113.73      144.13     18.44 o
  -6  -1   6       12.53       -0.81      6.44 o
  -5  -1   6       49.91       35.08     11.83 o
  -4  -1   6      213.09      194.57     21.79 o
  -3  -1   6      378.31      365.07     10.96 o
  -2  -1   6      636.34      644.19     14.65 o
  -1  -1   6      406.34      425.49     10.06 o
   0  -1   6     1204.41     1108.34     39.12 o
   1  -1   6       97.06       93.28      3.97 o
   2  -1   6      390.62      369.23      8.73 o
   3  -1   6     1491.22     1460.96     41.41 o
   4  -1   6       35.41       29.99      4.62 o
   5  -1   6      608.61      595.93     26.22 o
   6  -1   6       30.62       28.54      8.13 o
   7  -1   6        6.52        3.52      6.90 o
   8  -1   6       42.24       52.57     12.45 o
  -7   0   6       40.41       16.16     12.84 o
  -6   0   6       88.01      100.03     20.99 o
  -5   0   6      363.18      339.71     29.16 o
  -4   0   6      688.20      697.70     22.53 o
  -3   0   6      737.86      756.30     19.41 o
  -2   0   6      426.56      442.52     11.49 o
  -1   0   6      546.59      548.57     12.46 o
   0   0   6     2605.19     2558.94     29.48 o
   1   0   6     1187.44     1200.17     14.07 o
   2   0   6     1037.82      981.98     18.69 o
   3   0   6       73.47       72.15      5.64 o
   4   0   6      397.80      402.14     15.60 o
   5   0   6      359.10      358.14     21.65 o
   6   0   6        1.25       -2.25      5.26 o
   7   0   6      175.12      171.63     18.09 o
   8   0   6        6.59        7.33      7.81 o
  -6   1   6       12.94       19.48     11.09 o
  -5   1   6      382.02      396.26     18.83 o
  -4   1   6      739.63      725.11     23.93 o
  -3   1   6       22.64       20.04      3.11 o
  -2   1   6     1731.35     1778.27     29.14 o
  -1   1   6      690.72      697.25     14.35 o
   0   1   6     3599.10     3444.88     37.69 o
   1   1   6      996.77      996.52     15.91 o
   2   1   6       99.51      100.25      4.55 o
   3   1   6       94.17       84.76      5.81 o
   4   1   6      286.17      291.55     11.87 o
   5   1   6      166.61      152.19     18.62 o
   6   1   6       50.54       30.32      7.52 o
   7   1   6       28.37       31.80      8.31 o
   8   1   6      111.39      128.26     16.87 o
  -6   2   6       97.52       97.12     20.89 o
  -5   2   6      411.62      430.44     20.28 o
  -4   2   6      233.12      237.09     13.95 o
  -3   2   6      114.37      114.07      7.72 o
  -2   2   6     1013.58     1057.74     21.75 o
  -1   2   6      543.29      534.49     12.55 o
   0   2   6       46.80       35.51      2.45 o
   1   2   6     3384.79     3550.33     41.68 o
   2   2   6     3712.15     3878.81     50.91 o
   3   2   6      139.93      150.49      6.33 o
   4   2   6     1741.93     1623.21     58.13 o
   5   2   6      969.87      949.06     29.58 o
   6   2   6       14.33        8.90      4.95 o
   7   2   6      341.70      348.48     28.37 o
   8   2   6        1.45       -0.94      5.81 o
  -7   3   6      107.72      119.00     20.53 o
  -6   3   6       51.54       43.95      9.78 o
  -5   3   6      338.27      360.33     19.12 o
  -4   3   6       93.29       89.36     10.84 o
  -3   3   6       68.00       66.80      6.79 o
  -2   3   6      406.40      361.80     12.02 o
  -1   3   6     1244.49     1258.17     22.76 o
   0   3   6     1629.22     1598.29     33.00 o
   1   3   6     2216.18     2275.45     28.54 o
   2   3   6      273.50      264.14      6.98 o
   3   3   6       85.91       83.24      4.49 o
   4   3   6      342.86      334.63      9.68 o
   5   3   6      675.17      692.62     22.05 o
   6   3   6       18.13       22.74      5.90 o
   7   3   6       62.86       69.99     22.58 o
   8   3   6       44.00       47.71     13.90 o
  -7   4   6       41.07       30.57     13.47 o
  -6   4   6      108.61      107.43     14.34 o
  -5   4   6      742.84      694.77     77.82 o
  -4   4   6      149.23      141.79     12.64 o
  -3   4   6      441.48      439.22     27.41 o
  -2   4   6      665.33      687.56     17.92 o
  -1   4   6      179.99      185.00      7.45 o
   0   4   6      640.66      660.42     20.06 o
   1   4   6      462.32      506.77     11.57 o
   2   4   6      693.65      725.28     13.31 o
   3   4   6     1192.54     1201.17     17.82 o
   4   4   6      232.74      228.74      6.97 o
   5   4   6      134.46      146.99      7.00 o
   6   4   6       29.49       36.86      4.95 o
   7   4   6       12.85        3.01      9.24 o
  -7   5   6       55.88       34.44     13.56 o
  -6   5   6       55.92       71.04     16.13 o
  -5   5   6      147.30      138.28     14.67 o
  -4   5   6      627.82      658.18     25.66 o
  -3   5   6       31.13       28.07      8.81 o
  -2   5   6      109.33      123.73      7.81 o
  -1   5   6      291.19      290.01     15.16 o
   0   5   6       14.79       10.43      3.86 o
   1   5   6      534.02      574.55     10.09 o
   2   5   6       31.47       32.22      3.23 o
   3   5   6       56.60       51.17      3.24 o
   4   5   6     1177.44     1207.21     52.05 o
   5   5   6      263.40      308.58     23.66 o
   6   5   6      426.91      471.21     40.84 o
   7   5   6       19.24        2.44      9.91 o
  -6   6   6      259.58      295.22     27.72 o
  -5   6   6        8.05        6.30      6.17 o
  -4   6   6      719.91      774.17     28.78 o
  -3   6   6      199.51      208.28     11.63 o
  -2   6   6       65.87       69.32      5.87 o
  -1   6   6      221.07      193.99     14.40 o
   0   6   6      306.95      303.58     12.68 o
   1   6   6      270.32      294.68      9.56 o
   2   6   6      372.73      410.90     18.16 o
   3   6   6       66.82       77.17      6.30 o
   4   6   6      135.30      146.77     23.45 o
   5   6   6      114.07      129.77     15.03 o
   6   6   6      212.66      192.13     29.98 o
   7   6   6       20.62       25.70     16.02 o
  -6   7   6       65.28       67.13     16.01 o
  -5   7   6        6.93        4.23      8.46 o
  -4   7   6      147.87      145.19     13.81 o
  -3   7   6      480.09      524.55     17.67 o
  -2   7   6      178.45      176.00     16.36 o
  -1   7   6       26.07       32.48      7.73 o
   0   7   6      364.64      393.42     19.70 o
   1   7   6       61.69       73.91     17.40 o
   2   7   6      358.33      385.78     20.89 o
   3   7   6      183.42      202.20     13.82 o
   4   7   6       75.53       63.09     16.57 o
   5   7   6      129.88      123.73     23.78 o
   6   7   6        5.99       22.02     14.08 o
  -5   8   6        5.86       11.76      9.38 o
  -4   8   6       33.25       30.15      8.79 o
  -3   8   6       67.77       57.57     19.98 o
  -2   8   6       38.04       51.86     10.98 o
  -1   8   6      105.34      102.39     13.49 o
   0   8   6      147.21      139.83     19.57 o
   1   8   6       21.23       17.42      6.12 o
   2   8   6       25.00       26.00      7.93 o
   3   8   6      166.05      157.97     11.04 o
   4   8   6       83.69      118.30     23.13 o
  -3   9   6       37.42       50.18     18.00 o
  -2   9   6      107.43      109.44     16.16 o
  -1   9   6        1.46        0.79      5.48 o
   0   9   6      158.75      152.70     16.15 o
   1   9   6      129.80      125.22     13.82 o
   2   9   6      126.42      115.05     14.44 o
   3   9   6       39.31       36.18      7.00 o
  -2  10   6       27.40       10.10     11.61 o
  -1  10   6       46.00       15.87     11.86 o
   0  10   6       30.44       26.00     11.65 o
   1  10   6       31.97       42.05     11.90 o
   2  10   6       23.82       31.21     10.18 o
   3  10   6       10.21       10.27      5.50 o
  -3  -9   7       33.50       40.67     16.93 o
  -2  -9   7       15.86        4.20     10.15 o
  -1  -9   7       13.48       25.73     15.08 o
   0  -9   7      114.02       75.70     21.39 o
   1  -9   7        4.74       -4.82      9.15 o
   2  -9   7       67.18       96.18     27.95 o
   3  -9   7        4.16       -0.83      7.92 o
  -4  -8   7       43.36       64.95     20.17 o
  -3  -8   7       89.47       92.99     21.96 o
  -2  -8   7       17.94        7.41      9.43 o
  -1  -8   7      225.15      244.36     31.92 o
   0  -8   7       56.70       59.78     18.17 o
   1  -8   7        7.14        5.45      8.52 o
   2  -8   7      182.24      202.11     18.39 o
   3  -8   7       66.39       83.55     13.64 o
   4  -8   7       63.42       83.14     18.22 o
  -4  -7   7      103.33       98.09     21.08 o
  -3  -7   7       17.52       14.62      7.44 o
  -2  -7   7       28.60       12.26      9.69 o
  -1  -7   7       38.70       55.71     15.98 o
   0  -7   7       26.79       14.39      9.85 o
   1  -7   7      109.55      110.88     26.72 o
   2  -7   7       77.77       80.04     11.90 o
   3  -7   7       50.63       40.36      9.71 o
   4  -7   7        4.40        2.82      8.71 o
   5  -7   7      131.08      128.48     20.03 o
  -4  -6   7       73.08       55.81     11.32 o
  -3  -6   7      325.06      347.76     22.85 o
  -2  -6   7      126.48       94.91     18.48 o
  -1  -6   7      261.03      245.04     26.74 o
   0  -6   7      428.72      483.37     35.35 o
   1  -6   7       65.94       58.22      9.31 o
   2  -6   7       25.97       35.27     11.43 o
   3  -6   7       14.09       11.42      8.58 o
   4  -6   7       11.30        8.74      5.10 o
   5  -6   7       27.45       32.55      8.79 o
   6  -6   7        5.77        4.19      9.80 o
  -5  -5   7       17.80       13.66     10.53 o
  -4  -5   7       65.85       62.68     11.90 o
  -3  -5   7      139.77      146.53     14.91 o
  -2  -5   7      292.53      274.01     17.53 o
  -1  -5   7      204.65      206.72     16.05 o
   0  -5   7      160.17      184.32     12.27 o
   1  -5   7      524.35      493.39     20.43 o
   2  -5   7       52.30       54.22      6.77 o
   3  -5   7       64.48       61.32     11.41 o
   4  -5   7      471.45      531.01     29.20 o
   5  -5   7       43.37       41.17      8.63 o
   6  -5   7      306.10      279.88     36.60 o
  -6  -4   7       49.50       59.47     19.09 o
  -5  -4   7      183.37      247.09     30.92 o
  -4  -4   7        9.14        6.60      5.10 o
  -3  -4   7      636.18      607.65     20.70 o
  -2  -4   7      323.74      328.15     17.60 o
  -1  -4   7      236.77      235.66     10.60 o
   0  -4   7      255.26      268.85     13.36 o
   1  -4   7       75.04       70.47      5.00 o
   2  -4   7       18.79       22.22      3.61 o
   3  -4   7      330.58      337.67     12.32 o
   4  -4   7       80.21       88.07      9.70 o
   5  -4   7       43.08       42.20      6.64 o
   6  -4   7      113.91      136.90     32.51 o
   7  -4   7      184.25      232.03     50.66 o
  -6  -3   7       41.94       72.39     19.52 o
  -5  -3   7      190.95      146.00     24.18 o
  -4  -3   7      135.81      135.93     12.50 o
  -3  -3   7      184.81      178.34     10.63 o
  -2  -3   7       24.42       21.70      4.90 o
  -1  -3   7      419.39      432.72     13.62 o
   0  -3   7      437.81      423.48     26.93 o
   1  -3   7     1128.49     1081.80     17.71 o
   2  -3   7      311.60      320.04      9.42 o
   3  -3   7      196.13      209.09      8.29 o
   4  -3   7      641.07      703.79     19.98 o
   5  -3   7       26.89       24.27      6.10 o
   6  -3   7      121.53      118.81     16.53 o
   7  -3   7      216.94      251.98     49.58 o
  -6  -2   7       60.68       73.03     19.09 o
  -5  -2   7      251.00      286.29     30.51 o
  -4  -2   7      455.91      489.94     20.79 o
  -3  -2   7       25.47       27.05      4.82 o
  -2  -2   7      141.79      153.92      6.89 o
  -1  -2   7     2312.92     2338.22     39.14 o
   0  -2   7      239.91      270.39     11.56 o
   1  -2   7      640.45      641.09     12.29 o
   2  -2   7       12.87        7.67      2.12 o
   3  -2   7      637.19      645.37     14.59 o
   4  -2   7      330.31      344.50     18.08 o
   5  -2   7      277.81      263.56     29.18 o
   6  -2   7      390.21      367.72     42.13 o
   7  -2   7        6.89        3.19      6.42 o
  -6  -1   7        6.72        5.84      8.86 o
  -5  -1   7      521.32      538.50     37.68 o
  -4  -1   7      309.80      316.96     26.25 o
  -3  -1   7      916.93      950.74     20.52 o
  -2  -1   7       59.85       66.78      4.73 o
  -1  -1   7      372.45      356.87      9.64 o
   0  -1   7      159.62      166.08      5.94 o
   1  -1   7      267.06      249.50      6.56 o
   2  -1   7      286.00      278.25      7.83 o
   3  -1   7      172.75      183.46      6.73 o
   4  -1   7      560.47      542.48     17.97 o
   5  -1   7       73.28       66.33     10.88 o
   6  -1   7        9.71       12.52      6.16 o
   7  -1   7       90.66       94.50     21.10 o
   8  -1   7       49.00       35.00     11.53 o
  -6   0   7       55.07       17.85     11.97 o
  -5   0   7       80.15       84.40     17.68 o
  -4   0   7     2076.64     2077.37     95.02 o
  -3   0   7      946.66      903.26     20.40 o
  -2   0   7      871.22      939.65     19.16 o
  -1   0   7     4343.40     4480.96     55.30 o
   0   0   7      556.71      579.51      8.69 o
   1   0   7      198.83      183.32      4.67 o
   2   0   7     2290.24     2378.42     29.50 o
   3   0   7      902.67      944.32     20.24 o
   4   0   7     1027.24     1021.71     46.98 o
   5   0   7      315.03      309.47     24.99 o
   6   0   7      210.94      205.37     17.84 o
   7   0   7        8.53       13.23      7.32 o
   8   0   7       89.91      119.82     17.14 o
  -6   1   7       20.23       27.28     13.16 o
  -5   1   7      424.73      462.80     20.68 o
  -4   1   7      250.92      241.27     28.57 o
  -3   1   7        7.63        8.36      2.57 o
  -2   1   7      262.28      253.72     11.27 o
  -1   1   7      829.33      908.91     20.48 o
   0   1   7     1032.13     1005.04     16.72 o
   1   1   7     4112.82     4423.46     42.42 o
   2   1   7      102.07      106.29      4.81 o
   3   1   7      556.98      549.65     14.49 o
   4   1   7       66.47       51.04      6.05 o
   5   1   7      843.26      835.41     29.54 o
   6   1   7      220.81      221.40     17.41 o
   7   1   7       56.40       49.59     13.91 o
   8   1   7      172.04      173.25     19.20 o
  -6   2   7      126.04      126.74     14.51 o
  -5   2   7      568.44      572.30     23.82 o
  -4   2   7      339.42      323.27     16.20 o
  -3   2   7      602.86      605.36     18.91 o
  -2   2   7      918.50      994.35     18.23 o
  -1   2   7     1568.28     1569.37     23.33 o
   0   2   7      263.77      246.02      5.51 o
   1   2   7     1948.41     2034.14     27.58 o
   2   2   7      503.70      527.06     13.36 o
   3   2   7       59.96       55.77      4.45 o
   4   2   7      693.91      722.74     19.80 o
   5   2   7      178.90      173.62     13.27 o
   6   2   7       32.52       25.74      6.68 o
   7   2   7       58.49       55.30     10.14 o
   8   2   7       19.67       14.96      7.77 o
  -7   3   7       50.41       76.45     17.15 o
  -6   3   7       48.46       43.57      9.82 o
  -5   3   7       48.38       49.96     17.85 o
  -4   3   7       20.07       16.46      5.21 o
  -3   3   7       16.13       16.29      4.12 o
  -2   3   7        7.61        3.10      2.31 o
  -1   3   7      197.05      204.81      8.43 o
   0   3   7       52.07       54.94      4.60 o
   1   3   7      228.47      251.17      8.31 o
   2   3   7      155.46      154.82      8.00 o
   3   3   7     1142.01     1156.30     24.58 o
   4   3   7      350.82      338.33     11.99 o
   5   3   7      733.79      722.60     24.53 o
   6   3   7      469.55      486.38     21.12 o
   7   3   7       20.42       27.65      7.42 o
   8   3   7       76.60       79.98     11.86 o
  -7   4   7        9.69        6.95     10.92 o
  -6   4   7      247.87      252.55     20.04 o
  -5   4   7      428.82      439.14     22.42 o
  -4   4   7       32.17       39.90     10.53 o
  -3   4   7     1289.22     1268.06     28.94 o
  -2   4   7      252.89      250.73     10.40 o
  -1   4   7      425.47      430.02     15.03 o
   0   4   7       25.65       29.82      5.02 o
   1   4   7      104.47      114.96      5.23 o
   2   4   7      220.29      234.05      8.27 o
   3   4   7       76.47       78.29      3.87 o
   4   4   7      212.02      218.54      7.41 o
   5   4   7      128.40      135.07      8.13 o
   6   4   7       10.72        5.19      5.51 o
   7   4   7      195.68      209.46     13.74 o
  -7   5   7       30.47       17.32     12.62 o
  -6   5   7       14.44       19.30     10.57 o
  -5   5   7       56.68       62.94     12.66 o
  -4   5   7        9.13        3.41      6.80 o
  -3   5   7      453.34      427.09     19.16 o
  -2   5   7      365.03      356.56     22.23 o
  -1   5   7      417.16      416.84     18.35 o
   0   5   7       18.19       17.73      4.74 o
   1   5   7      345.08      362.53     11.08 o
   2   5   7       31.47       22.18      7.09 o
   3   5   7      459.44      475.90     10.80 o
   4   5   7      317.31      294.55     18.03 o
   5   5   7      172.09      176.93     19.69 o
   6   5   7       63.54       62.74     12.15 o
   7   5   7       39.83       57.45     19.09 o
  -6   6   7      205.37      174.16     23.79 o
  -5   6   7      271.52      273.19     35.55 o
  -4   6   7       16.18       14.59      6.01 o
  -3   6   7      440.75      426.65     16.15 o
  -2   6   7       50.81       59.55      9.16 o
  -1   6   7      249.42      220.16     15.19 o
   0   6   7       83.10       80.92      7.71 o
   1   6   7      336.95      356.18     13.73 o
   2   6   7      181.51      199.31     10.57 o
   3   6   7      153.83      156.29      6.97 o
   4   6   7      184.86      191.05     26.12 o
   5   6   7       61.74       52.61     16.09 o
   6   6   7        1.26       -5.81      7.42 o
   7   6   7      155.95      108.73     25.95 o
  -6   7   7       19.66        5.34      9.87 o
  -5   7   7        3.85        5.28      8.52 o
  -4   7   7      111.30      103.38     47.78 o
  -3   7   7        3.08        7.32      4.09 o
  -2   7   7       95.71      102.57     13.22 o
  -1   7   7      160.46      149.78     14.21 o
   0   7   7       47.03       54.62      9.85 o
   1   7   7      274.88      296.17     15.95 o
   2   7   7      101.52       91.98     11.39 o
   3   7   7       56.71       73.03      7.10 o
   4   7   7       79.06       85.67     19.53 o
   5   7   7       76.26      101.24     23.13 o
   6   7   7      178.74      146.24     28.35 o
  -5   8   7        8.65        3.02      8.25 o
  -4   8   7      143.99      153.94     14.33 o
  -3   8   7       31.80       17.38     13.17 o
  -2   8   7        1.80       -1.99      4.69 o
  -1   8   7      364.49      387.29     22.31 o
   0   8   7       39.67       30.75      7.98 o
   1   8   7      216.40      244.46     16.66 o
   2   8   7       52.13       52.69     10.35 o
   3   8   7      104.53      121.41     10.23 o
   4   8   7       40.37       40.77     15.55 o
   5   8   7       79.41       83.71     21.30 o
  -3   9   7        2.03        5.45     10.29 o
  -2   9   7       33.56       34.72     10.71 o
  -1   9   7       65.04       59.90     11.71 o
   0   9   7        5.06        8.64      6.36 o
   1   9   7      109.50      106.39     17.21 o
   2   9   7       84.26       95.24     13.67 o
   3   9   7      235.91      251.14     15.41 o
  -2  10   7        2.45       -3.65      9.77 o
  -1  10   7       54.26       87.87     20.38 o
   0  10   7       21.00       29.15     11.89 o
   1  10   7       42.14       51.03     13.91 o
   2  10   7       41.07       51.12     12.51 o
   3  10   7       15.20       13.66      6.14 o
  -3  -9   8       48.38       38.22     17.59 o
  -2  -9   8       51.64       55.88     19.80 o
  -1  -9   8       37.16       21.05     13.63 o
   0  -9   8       56.28       46.05     17.81 o
   1  -9   8       19.15       33.16     16.46 o
   2  -9   8       31.01       35.95     12.03 o
  -4  -8   8       10.79        9.80     11.73 o
  -3  -8   8       33.80       34.47     15.47 o
  -2  -8   8       70.20       43.34     16.73 o
  -1  -8   8       26.70        2.76      9.33 o
   0  -8   8       48.01       58.66     18.61 o
   1  -8   8      146.23      140.49     25.94 o
   2  -8   8       37.56       41.62     10.70 o
   3  -8   8        4.14        0.37      6.78 o
   4  -8   8       11.83        3.62     10.90 o
  -4  -7   8      193.82      193.62     28.13 o
  -3  -7   8        4.15       -1.42      5.87 o
  -2  -7   8      347.45      343.44     34.77 o
  -1  -7   8      284.11      290.25     31.94 o
   0  -7   8       32.18       21.38     11.57 o
   1  -7   8      165.69      158.39     40.36 o
   2  -7   8        8.98        3.61      6.14 o
   3  -7   8      115.14      113.65     14.26 o
   4  -7   8       39.98       45.45     13.59 o
   5  -7   8       61.70       42.38     14.27 o
  -4  -6   8       91.40       99.18     14.61 o
  -3  -6   8        0.94        1.72      5.75 o
  -2  -6   8       93.26       75.38     17.29 o
  -1  -6   8       49.01       50.51     14.75 o
   0  -6   8       67.64       42.85     13.74 o
   1  -6   8       12.16       12.01      9.59 o
   2  -6   8      194.65      188.71     15.71 o
   3  -6   8        7.51        5.93      5.26 o
   4  -6   8      408.49      430.78     22.42 o
   5  -6   8      165.30      169.45     16.29 o
  -5  -5   8       14.07       43.12     15.33 o
  -4  -5   8      513.41      487.88     25.72 o
  -3  -5   8       66.82       56.55     10.23 o
  -2  -5   8      106.61       98.87     12.54 o
  -1  -5   8      694.34      721.47     29.67 o
   0  -5   8      437.80      415.68     18.63 o
   1  -5   8      215.28      205.34     17.09 o
   2  -5   8        9.52       12.46      5.21 o
   3  -5   8       32.10       29.87      6.05 o
   4  -5   8       44.11       39.23      7.01 o
   5  -5   8       22.69       27.71      7.96 o
   6  -5   8       62.02       78.34     21.66 o
  -5  -4   8       15.94       16.71     11.23 o
  -4  -4   8       31.73       38.23     15.18 o
  -3  -4   8      757.79      694.67     22.95 o
  -2  -4   8      244.73      239.22     23.13 o
  -1  -4   8      144.07      157.57      9.36 o
   0  -4   8     1957.15     1934.25     38.04 o
   1  -4   8      284.94      318.68     11.87 o
   2  -4   8      713.67      690.49     19.82 o
   3  -4   8      394.81      415.09     15.65 o
   4  -4   8      148.17      137.76      9.42 o
   5  -4   8      232.02      276.30     14.00 o
   6  -4   8      128.77      123.94     17.69 o
   7  -4   8      131.37      115.98     38.49 o
  -6  -3   8      154.06      129.26     26.53 o
  -5  -3   8       12.43       10.98      9.99 o
  -4  -3   8      179.74      194.77     17.59 o
  -3  -3   8      231.39      233.38     12.53 o
  -2  -3   8       41.17       31.91      4.38 o
  -1  -3   8      183.12      171.60      9.25 o
   0  -3   8       74.90       84.81     12.09 o
   1  -3   8      301.03      323.37     14.62 o
   2  -3   8      115.89      120.68      6.45 o
   3  -3   8       86.86       85.37      6.16 o
   4  -3   8       80.07       78.46      6.96 o
   5  -3   8        0.01       -0.47      5.12 o
   6  -3   8       73.73       48.90     11.40 o
   7  -3   8       99.63      114.74     17.91 o
  -6  -2   8       11.02       -5.04      8.63 o
  -5  -2   8       17.17       32.94     12.25 o
  -4  -2   8      182.75      187.81     13.24 o
  -3  -2   8      369.39      343.67     14.18 o
  -2  -2   8      993.66      983.46     19.54 o
  -1  -2   8      422.33      440.18     13.69 o
   0  -2   8      763.23      726.81     20.38 o
   1  -2   8      371.22      353.09      8.55 o
   2  -2   8      664.90      678.71     14.42 o
   3  -2   8     1932.29     2038.09     29.92 o
   4  -2   8       85.11       91.23      5.94 o
   5  -2   8      390.42      405.10     23.07 o
   6  -2   8      379.02      424.34     59.96 o
   7  -2   8       31.41       21.56      9.23 o
  -6  -1   8      286.04      289.55     33.61 o
  -5  -1   8       29.43       22.91     10.67 o
  -4  -1   8      615.24      649.00     39.00 o
  -3  -1   8      153.33      145.57      7.83 o
  -2  -1   8      897.72      916.99     18.34 o
  -1  -1   8      559.42      587.02     13.50 o
   0  -1   8      329.57      323.52      9.05 o
   1  -1   8      151.40      165.95      5.68 o
   2  -1   8      380.15      414.29     10.12 o
   3  -1   8      237.85      224.38      7.14 o
   4  -1   8      383.02      377.04     15.39 o
   5  -1   8       99.36       79.45     11.82 o
   6  -1   8      527.06      523.16     27.42 o
   7  -1   8       85.37      106.47     16.25 o
  -6   0   8      214.51      214.40     29.19 o
  -5   0   8      153.33      183.42     24.32 o
  -4   0   8      904.84      878.14     27.36 o
  -3   0   8     1041.62     1024.89     24.41 o
  -2   0   8      715.81      718.90     17.02 o
  -1   0   8      967.20     1049.62     18.78 o
   0   0   8       85.26      101.52      3.75 o
   1   0   8        1.03        1.06      1.19 o
   2   0   8     1880.53     1869.42     25.13 o
   3   0   8      724.07      690.33     17.52 o
   4   0   8       89.39       79.45      7.90 o
   5   0   8      632.23      608.34     51.07 o
   6   0   8      264.51      236.07     19.42 o
   7   0   8       70.97       62.64     12.17 o
   8   0   8       41.91       35.49     11.31 o
  -6   1   8       27.66       16.13     10.31 o
  -5   1   8      366.03      351.19     18.36 o
  -4   1   8      287.21      298.21     15.39 o
  -3   1   8       89.98       82.41      6.16 o
  -2   1   8      471.35      437.14     11.24 o
  -1   1   8      692.68      696.55     12.89 o
   0   1   8     1135.63     1137.52     15.14 o
   1   1   8      366.66      408.09      8.10 o
   2   1   8      141.92      137.40      5.43 o
   3   1   8       29.55       32.00      7.04 o
   4   1   8       70.62       60.60      6.80 o
   5   1   8      614.67      598.10     26.60 o
   6   1   8      160.36      158.42     15.41 o
   7   1   8      236.30      245.35     20.25 o
   8   1   8       18.59       14.62      8.22 o
  -6   2   8       80.00       69.94     17.45 o
  -5   2   8      254.40      246.01     18.22 o
  -4   2   8      314.73      284.11     15.48 o
  -3   2   8      107.26      120.56      8.46 o
  -2   2   8     2494.68     2635.46     37.20 o
  -1   2   8      696.68      715.23     14.22 o
   0   2   8      417.16      401.95      7.61 o
   1   2   8        0.19        0.16      1.43 o
   2   2   8       59.47       44.58      4.70 o
   3   2   8      110.85      120.98      8.23 o
   4   2   8      194.93      196.23     10.65 o
   5   2   8       74.89       69.11      9.33 o
   6   2   8        3.94        3.82      4.44 o
   7   2   8      213.24      256.56     19.84 o
   8   2   8      113.38      113.24     15.33 o
  -7   3   8       91.48      115.49     21.08 o
  -6   3   8      223.91      233.79     19.20 o
  -5   3   8      107.89       99.76     16.35 o
  -4   3   8      289.85      307.38     16.46 o
  -3   3   8      162.48      154.25      9.70 o
  -2   3   8      349.61      329.73     11.88 o
  -1   3   8      244.23      231.75      8.60 o
   0   3   8      667.72      680.83     17.64 o
   1   3   8      648.95      620.31     13.29 o
   2   3   8       60.98       71.78      5.84 o
   3   3   8       89.68       92.20      5.99 o
   4   3   8      139.94      143.54     10.94 o
   5   3   8       19.43       18.22      5.38 o
   6   3   8       42.49       47.41      8.39 o
   7   3   8        3.97        2.29      8.53 o
  -7   4   8        9.29       -0.85      8.93 o
  -6   4   8      172.45      196.74     18.60 o
  -5   4   8       25.73       34.44      8.26 o
  -4   4   8       80.65       86.66     13.01 o
  -3   4   8       14.04        9.83      3.81 o
  -2   4   8       32.75       25.03      4.35 o
  -1   4   8       74.21       76.27      9.74 o
   0   4   8      177.68      155.71     18.31 o
   1   4   8      345.07      361.86      9.38 o
   2   4   8     1788.48     1845.53     37.02 o
   3   4   8        5.73        0.73      1.90 o
   4   4   8      935.25      965.45     21.29 o
   5   4   8      188.11      188.14     11.34 o
   6   4   8       70.33       55.49      7.45 o
   7   4   8      257.99      301.50     44.38 o
  -7   5   8       25.89       15.74     12.11 o
  -6   5   8      138.40      154.54     21.57 o
  -5   5   8       56.03       48.14     16.37 o
  -4   5   8      402.39      418.38     34.60 o
  -3   5   8       30.48       35.49      6.01 o
  -2   5   8      203.95      211.43     10.09 o
  -1   5   8      100.16      105.71     10.19 o
   0   5   8      131.16      132.83     10.15 o
   1   5   8       75.80       82.65      6.06 o
   2   5   8      115.75      128.91      8.88 o
   3   5   8      121.66      114.91      6.61 o
   4   5   8       33.45       39.37      5.04 o
   5   5   8        6.28        6.37      8.00 o
   6   5   8      137.23      163.23     28.35 o
   7   5   8       15.94        9.87     13.02 o
  -6   6   8        0.89       -0.28      8.94 o
  -5   6   8        1.55       -0.26      5.44 o
  -4   6   8       57.53       52.00     12.35 o
  -3   6   8      216.09      225.84     12.38 o
  -2   6   8      418.47      351.83     45.66 o
  -1   6   8      180.25      199.57     14.68 o
   0   6   8      731.01      711.25     20.90 o
   1   6   8       96.81       93.33      7.90 o
   2   6   8      328.43      345.39     14.09 o
   3   6   8      411.43      469.56     17.40 o
   4   6   8       40.49       21.74     10.34 o
   5   6   8      101.19      156.86     27.13 o
   6   6   8       11.43       12.91     12.62 o
   7   6   8        2.41        1.07     10.92 o
  -5   7   8        6.87       13.70      9.65 o
  -4   7   8      115.17      127.78     12.90 o
  -3   7   8       12.84       15.39      4.73 o
  -2   7   8      141.64      137.54     14.91 o
  -1   7   8        7.60        5.58      5.26 o
   0   7   8      157.48      159.69     18.38 o
   1   7   8        1.21        4.80      4.14 o
   2   7   8      110.23      107.32     12.75 o
   3   7   8       56.33       59.34      7.08 o
   4   7   8      311.40      315.78     34.52 o
   5   7   8       48.10       39.89     15.68 o
   6   7   8      301.60      314.61     39.17 o
  -5   8   8       77.92       80.35     15.16 o
  -3   8   8       28.87       34.74     10.44 o
  -2   8   8       53.16       61.23     28.13 o
  -1   8   8        8.52       11.59      6.28 o
   0   8   8      200.35      194.15     16.24 o
   1   8   8       46.44       34.22     10.06 o
   2   8   8       40.25       38.64      9.38 o
   3   8   8       22.11       30.32      6.67 o
   4   8   8      178.12      244.00     32.01 o
   5   8   8       79.62       86.02     21.49 o
  -3   9   8       29.90       17.75     13.83 o
  -2   9   8       67.48       68.95     13.58 o
  -1   9   8       34.81       32.30      9.21 o
   0   9   8       64.26       64.00     15.32 o
   1   9   8      102.31      125.11     18.45 o
   2   9   8      106.33      110.32     14.93 o
   3   9   8       28.71       37.07      8.14 o
  -2  10   8       29.94       28.49     15.40 o
  -1  10   8       20.47       40.94     15.77 o
   0  10   8       67.46       71.06     17.37 o
   1  10   8        0.82        4.24      7.80 o
   2  10   8       19.44       27.03     10.04 o
   3  10   8       23.38       25.55      7.33 o
  -2  -9   9        6.91        1.88      9.40 o
  -1  -9   9      176.06      195.39     33.11 o
   0  -9   9      174.46      191.42     32.77 o
   1  -9   9       18.35       35.65     16.45 o
   2  -9   9      203.27      301.55     39.56 o
  -4  -8   9      101.72       71.15     21.13 o
  -3  -8   9      143.33      164.47     28.43 o
  -2  -8   9       26.46       24.45     13.53 o
  -1  -8   9      160.22      156.04     27.68 o
   0  -8   9        5.00       16.41     11.65 o
   1  -8   9       16.46       15.30     12.20 o
   2  -8   9      113.77      120.01     21.76 o
   3  -8   9       61.50       58.10     12.13 o
  -4  -7   9       55.20       48.99     16.32 o
  -3  -7   9       63.14       75.16     15.74 o
  -2  -7   9       29.45       33.00     13.63 o
  -1  -7   9       63.32       50.15     16.15 o
   0  -7   9       76.62      107.08     22.30 o
   1  -7   9       42.22       36.68      8.55 o
   2  -7   9      170.13      135.51     15.43 o
   3  -7   9       28.28       22.57      8.34 o
   4  -7   9      122.03      117.98     20.00 o
  -4  -6   9       74.59       82.77     14.14 o
  -3  -6   9       22.25        8.81      7.59 o
  -2  -6   9       71.10       83.18     17.89 o
  -1  -6   9      208.02      170.56     24.17 o
   0  -6   9      222.59      210.59     26.31 o
   1  -6   9      326.63      325.16     22.16 o
   2  -6   9      119.54      126.51     16.76 o
   3  -6   9      156.99      177.41     18.22 o
   4  -6   9       73.37       64.93     16.06 o
   5  -6   9      116.02      104.94     16.96 o
  -5  -5   9       70.77       31.29     15.38 o
  -4  -5   9       14.35       10.38      9.69 o
  -3  -5   9      120.86      106.01     13.84 o
  -2  -5   9      230.37      204.63     23.88 o
  -1  -5   9      255.67      298.75     22.65 o
   0  -5   9        8.41        5.15      4.60 o
   1  -5   9      371.61      360.00     18.34 o
   2  -5   9       11.95        8.16      5.13 o
   3  -5   9      178.93      157.69     20.13 o
   4  -5   9      104.06      109.91     10.68 o
   5  -5   9       28.32       21.83      7.49 o
   6  -5   9       97.35      142.31     27.77 o
  -5  -4   9      156.69      127.32     24.37 o
  -4  -4   9      143.25      138.89     14.63 o
  -3  -4   9      264.43      274.21     18.42 o
  -2  -4   9      338.67      297.13     18.12 o
  -1  -4   9      359.70      359.21     14.12 o
   0  -4   9      743.65      756.61     21.84 o
   1  -4   9      315.37      324.55     27.58 o
   2  -4   9       44.51       57.96      6.92 o
   3  -4   9       69.07       62.51      8.38 o
   4  -4   9      291.50      282.65     14.11 o
   5  -4   9        8.83        5.10      4.50 o
   6  -4   9      335.83      312.09     26.66 o
  -6  -3   9        4.29       13.11     12.34 o
  -5  -3   9        0.84       -2.49      7.06 o
  -4  -3   9      103.24       97.95     23.99 o
  -3  -3   9        0.58        2.34      3.51 o
  -2  -3   9       85.69       66.41     10.50 o
  -1  -3   9      533.98      555.63     17.23 o
   0  -3   9       34.91       30.96      6.94 o
   1  -3   9     1090.34     1078.32     18.61 o
   2  -3   9      359.55      378.93     10.97 o
   3  -3   9      313.99      307.69     10.56 o
   4  -3   9      273.33      266.69     11.29 o
   5  -3   9       60.83       33.40      9.35 o
   6  -3   9       57.89       77.97     14.66 o
   7  -3   9       17.38        9.74      9.11 o
  -6  -2   9      142.47      163.36     28.07 o
  -5  -2   9      112.66      120.08     22.08 o
  -4  -2   9      301.20      312.78     14.84 o
  -3  -2   9     1699.72     1715.19     37.29 o
  -2  -2   9      437.43      434.18     18.17 o
  -1  -2   9       39.81       34.09      4.96 o
   0  -2   9     1534.13     1614.19     23.52 o
   1  -2   9       88.52       97.86      5.59 o
   2  -2   9      322.50      339.89      9.97 o
   3  -2   9      809.14      822.98     16.91 o
   4  -2   9      136.39      128.80      6.96 o
   5  -2   9        5.79        4.27      5.82 o
   6  -2   9       40.01       21.89     10.51 o
   7  -2   9      174.19      192.60     21.93 o
  -6  -1   9       62.47       61.43     18.45 o
  -5  -1   9      216.49      234.64     27.97 o
  -4  -1   9      645.75      570.00     37.75 o
  -3  -1   9      721.87      745.44     17.42 o
  -2  -1   9       20.50       14.22      2.99 o
  -1  -1   9      699.92      712.22     17.52 o
   0  -1   9        3.37        3.85      1.91 o
   1  -1   9      352.62      359.29      8.82 o
   2  -1   9      696.86      676.75     13.94 o
   3  -1   9       92.70       89.93      5.08 o
   4  -1   9      454.67      463.18     17.59 o
   5  -1   9       50.07       58.68     10.33 o
   6  -1   9       47.67       48.26     10.68 o
   7  -1   9        7.12        8.96      6.59 o
  -6   0   9       46.80       55.70     17.75 o
  -5   0   9      334.69      303.33     30.59 o
  -4   0   9      147.54      151.32     12.09 o
  -3   0   9       84.27       85.62      6.74 o
  -2   0   9       39.45       52.43      4.88 o
  -1   0   9      721.07      735.64     15.79 o
   0   0   9      329.56      360.94      8.04 o
   1   0   9       65.03       76.42      3.85 o
   2   0   9      451.44      489.19     10.53 o
   3   0   9      111.32      103.55      7.60 o
   4   0   9       56.49       57.61      7.20 o
   5   0   9      244.12      269.60     14.35 o
   6   0   9      140.43      139.62     15.81 o
   7   0   9        3.52        4.34      6.05 o
  -6   1   9      169.00      187.90     27.86 o
  -5   1   9      180.06      191.47     15.17 o
  -4   1   9      226.53      213.70     13.69 o
  -3   1   9      286.31      290.21     11.01 o
  -2   1   9       45.66       46.94      4.98 o
  -1   1   9      409.50      383.08      9.54 o
   0   1   9      603.86      581.96     10.13 o
   1   1   9       93.96       94.77      4.44 o
   2   1   9       77.65       70.53      4.76 o
   3   1   9      183.38      203.86      9.61 o
   4   1   9      760.35      759.35     22.15 o
   5   1   9        5.92        4.62      3.93 o
   6   1   9       56.21       41.69     14.83 o
   7   1   9       46.58       51.92     18.58 o
  -6   2   9      276.14      262.32     20.01 o
  -5   2   9      285.04      286.86     17.82 o
  -4   2   9       26.88       29.37      6.68 o
  -3   2   9      209.00      203.04      9.51 o
  -2   2   9      289.50      313.85     10.51 o
  -1   2   9      541.60      532.02     11.47 o
   0   2   9       78.19       82.03      3.78 o
   1   2   9      395.22      387.68     12.25 o
   2   2   9      671.87      699.74     17.21 o
   3   2   9      449.19      493.90     20.22 o
   4   2   9      191.67      187.10     15.15 o
   5   2   9      165.92      176.62     14.23 o
   6   2   9      412.66      397.78     21.57 o
   7   2   9       39.07       39.95      9.61 o
  -7   3   9       85.85       88.13     19.59 o
  -6   3   9       38.44       31.84      9.07 o
  -5   3   9      147.31      164.48     15.31 o
  -4   3   9       34.99       33.02      7.22 o
  -3   3   9      284.52      285.96     16.35 o
  -2   3   9       12.30        9.70      3.12 o
  -1   3   9      296.72      307.16      9.25 o
   0   3   9      214.24      203.95     10.74 o
   1   3   9      653.29      674.10     14.66 o
   2   3   9      127.44      126.03      7.69 o
   3   3   9      737.92      725.01     23.43 o
   4   3   9       94.12       96.09      9.73 o
   5   3   9       17.15        7.91      4.82 o
   6   3   9      214.59      239.18     34.12 o
   7   3   9       18.47       27.30      8.64 o
  -7   4   9       44.26       26.94     13.33 o
  -6   4   9       54.88       59.44     11.56 o
  -5   4   9      167.03      215.38     19.19 o
  -4   4   9        4.90        8.29      5.09 o
  -3   4   9      229.81      212.94     17.03 o
  -2   4   9       15.88       13.90      6.78 o
  -1   4   9      269.21      270.93     10.14 o
   0   4   9      631.78      687.89     17.79 o
   1   4   9      237.17      242.96      8.05 o
   2   4   9       14.50        9.49      5.22 o
   3   4   9       89.62       83.56      8.72 o
   4   4   9      391.57      419.78     17.49 o
   5   4   9       21.91       15.15      4.83 o
   6   4   9       58.81       74.85      9.03 o
   7   4   9       62.85       94.09     10.66 o
  -6   5   9       42.54       44.62     13.86 o
  -5   5   9      156.19      187.86     17.08 o
  -4   5   9       18.21       15.31      6.27 o
  -3   5   9       21.28       19.75      5.03 o
  -2   5   9      324.71      320.47     12.30 o
  -1   5   9      829.86      836.80     49.48 o
   0   5   9        4.88        4.18      3.19 o
   1   5   9      386.15      402.77     18.80 o
   2   5   9      309.60      321.66     13.49 o
   3   5   9      148.11      155.25     10.71 o
   4   5   9      360.14      390.07     15.60 o
   5   5   9      201.09      214.45     10.82 o
   6   5   9      318.60      278.02     36.09 o
   7   5   9       19.30       11.31     11.83 o
  -6   6   9        7.37       -0.55      9.54 o
  -5   6   9      237.20      272.34     20.33 o
  -4   6   9       58.54       74.72     10.80 o
  -3   6   9      239.58      249.06     12.96 o
  -2   6   9       45.72       49.46      9.35 o
  -1   6   9       39.05       23.91      6.32 o
   0   6   9        3.87        1.07      3.77 o
   1   6   9       10.17        8.91      3.52 o
   2   6   9       35.90       30.23      6.43 o
   3   6   9      373.15      385.35     28.87 o
   4   6   9       21.12       25.41      3.29 o
   5   6   9      295.07      352.42     37.20 o
   6   6   9       46.40       29.76     15.46 o
  -5   7   9       24.84       15.41      9.68 o
  -4   7   9      106.05      120.74     30.93 o
  -3   7   9       67.50       72.39     10.25 o
  -2   7   9      110.61      111.23     14.37 o
  -1   7   9      647.72      637.66     49.44 o
   0   7   9       79.84       81.30     10.62 o
   1   7   9      259.31      312.15     22.90 o
   2   7   9       65.35       67.29     11.32 o
   3   7   9        9.43        2.18      3.68 o
   4   7   9      179.89      155.90     26.61 o
   5   7   9       12.83       15.33     12.03 o
   6   7   9       25.49       13.33     12.94 o
  -5   8   9        5.81       16.59      9.96 o
  -3   8   9        2.08        1.18      6.67 o
  -2   8   9        3.09        6.15      6.03 o
  -1   8   9       93.60      108.30     14.52 o
   0   8   9        3.22        1.50      5.61 o
   1   8   9      110.79      109.29     16.16 o
   2   8   9        4.33        4.46      5.61 o
   3   8   9      125.73      173.55     13.67 o
   4   8   9       35.75       71.26     19.81 o
   5   8   9       83.05       74.25     21.27 o
  -3   9   9       11.61       28.16     15.87 o
  -2   9   9       57.55       73.17     19.81 o
  -1   9   9      148.87      165.93     25.18 o
   0   9   9        3.51        6.36      8.08 o
   1   9   9      129.58      118.11     18.75 o
   2   9   9       38.78       22.38      9.04 o
   3   9   9       36.75       39.70      8.14 o
  -2  10   9        0.94       -1.21     10.06 o
  -1  10   9        9.43        8.57     10.27 o
   0  10   9       97.00      106.43     20.74 o
   1  10   9       54.81       63.96     15.35 o
   2  10   9      125.35      141.52     17.90 o
   3  10   9      147.61      167.01     14.47 o
  -2  -9  10        4.02        7.60     13.05 o
  -1  -9  10       20.19        8.68     11.07 o
   0  -9  10       38.44       28.46     16.13 o
   1  -9  10        8.73       -3.20     10.32 o
  -4  -8  10       30.82       39.14     17.85 o
  -3  -8  10       12.76        3.92     10.01 o
  -2  -8  10       41.38       52.91     18.61 o
  -1  -8  10       58.63       39.08     15.98 o
   0  -8  10       74.71       72.77     19.77 o
   1  -8  10      390.10      376.93     40.22 o
   2  -8  10       43.55       45.29     11.62 o
   3  -8  10       89.06      104.92     15.44 o
  -4  -7  10       15.82       28.94     14.32 o
  -3  -7  10       35.82       35.29     15.85 o
  -2  -7  10       29.25        2.13      8.94 o
  -1  -7  10       72.31       76.75     19.58 o
   0  -7  10       25.57       11.34     10.56 o
   1  -7  10       44.73       40.42     10.01 o
   2  -7  10       67.37       81.28     29.12 o
   3  -7  10       16.28       10.94      8.32 o
   4  -7  10      192.08      171.26     17.73 o
  -4  -6  10       87.57      117.60     16.46 o
  -3  -6  10      167.92      196.30     19.79 o
  -2  -6  10      353.71      320.58     32.42 o
  -1  -6  10       99.21      109.95     20.91 o
   0  -6  10       76.40       67.13     14.88 o
   1  -6  10      340.18      310.28     31.16 o
   2  -6  10      126.97      112.64     18.25 o
   3  -6  10      119.74      118.49     14.19 o
   4  -6  10       22.83       11.99      7.45 o
   5  -6  10       10.07        5.06      9.37 o
  -4  -5  10       69.11       50.63     10.72 o
  -3  -5  10       17.25       22.40      8.01 o
  -2  -5  10      109.09      128.35     20.30 o
  -1  -5  10      200.98      210.02     18.12 o
   0  -5  10      412.29      423.92     20.10 o
   1  -5  10       65.73       71.42     11.34 o
   2  -5  10       60.70       48.44      8.99 o
   3  -5  10      351.97      382.82     20.25 o
   4  -5  10        2.64       -0.90      5.14 o
   5  -5  10      159.28      182.21     15.43 o
   6  -5  10        6.89       -8.90      8.90 o
  -5  -4  10       49.53       35.01     15.62 o
  -4  -4  10       23.83       20.07      6.80 o
  -3  -4  10      248.11      252.19     20.28 o
  -2  -4  10      235.58      259.07     31.19 o
  -1  -4  10      742.00      784.84     22.82 o
   0  -4  10       36.26       51.40     10.32 o
   1  -4  10       25.33       38.93      7.28 o
   2  -4  10      312.36      330.59     21.75 o
   3  -4  10      679.77      677.66     21.24 o
   4  -4  10       30.99       25.42      6.02 o
   5  -4  10       19.91       12.11      7.26 o
   6  -4  10        6.73        0.33     10.49 o
  -5  -3  10        7.59       11.21     11.01 o
  -4  -3  10      419.63      443.00     22.99 o
  -3  -3  10       46.19       39.33      6.65 o
  -2  -3  10       73.86       64.31      6.36 o
  -1  -3  10      396.57      392.14     14.82 o
   0  -3  10      299.59      305.62     15.01 o
   1  -3  10       47.85       41.86      4.70 o
   2  -3  10       20.06       16.19      3.81 o
   3  -3  10       73.28       63.45      5.99 o
   4  -3  10       78.30       76.08      6.95 o
   5  -3  10       32.04       30.52      9.26 o
   6  -3  10       22.61       25.14      9.16 o
   7  -3  10       71.12       72.07     20.22 o
  -6  -2  10        0.22       10.42     11.40 o
  -5  -2  10      107.25       79.38     19.67 o
  -4  -2  10      388.27      359.62     31.31 o
  -3  -2  10       16.18       23.07      5.50 o
  -2  -2  10      516.16      548.49     14.99 o
  -1  -2  10      265.61      248.81     13.39 o
   0  -2  10     1018.67     1064.05     18.35 o
   1  -2  10       55.93       49.80      4.18 o
   2  -2  10      617.43      625.88     14.34 o
   3  -2  10      416.00      449.09     12.98 o
   4  -2  10       48.67       50.10      7.60 o
   5  -2  10       94.03       71.88     12.13 o
   6  -2  10       27.39       15.70      7.69 o
   7  -2  10       50.95       65.72     30.20 o
  -6  -1  10      196.41      211.39     30.79 o
  -5  -1  10      465.76      505.81     38.26 o
  -4  -1  10      195.28      169.42     22.84 o
  -3  -1  10      477.39      467.02     14.03 o
  -2  -1  10      272.72      303.32     15.89 o
  -1  -1  10       79.19       86.25     14.00 o
   0  -1  10      342.93      362.81      9.59 o
   1  -1  10      160.78      161.52      7.09 o
   2  -1  10      136.73      147.41      6.69 o
   3  -1  10      292.40      283.42      8.78 o
   4  -1  10      386.69      356.10     15.83 o
   5  -1  10      108.12      117.89     14.41 o
   6  -1  10      104.75       98.66     14.73 o
   7  -1  10      260.35      291.84     48.41 o
  -6   0  10       22.00       20.44     11.78 o
  -5   0  10      412.32      419.37     34.71 o
  -4   0  10     1363.18     1450.15     38.88 o
  -3   0  10       82.61       89.44      7.27 o
  -2   0  10     1470.68     1475.32     28.82 o
  -1   0  10       90.41       97.25      5.55 o
   0   0  10       85.38       95.93      4.64 o
   1   0  10      545.33      542.90     10.43 o
   2   0  10      229.54      225.28      7.26 o
   3   0  10      982.85      979.87     25.15 o
   4   0  10       88.45       97.32     15.75 o
   5   0  10       39.76       28.87      6.09 o
   6   0  10       38.43       40.64      9.88 o
   7   0  10       67.80       70.39     13.27 o
  -6   1  10       24.60       17.81     11.51 o
  -5   1  10       87.85       81.92     11.18 o
  -4   1  10      141.89      134.01     15.07 o
  -3   1  10        0.57        0.82      2.41 o
  -2   1  10      109.78      111.10      6.54 o
  -1   1  10      450.39      444.58     10.76 o
   0   1  10      592.46      588.80      9.54 o
   1   1  10      397.90      390.70      9.43 o
   2   1  10      235.27      222.15     11.42 o
   3   1  10       31.28       27.83      5.89 o
   4   1  10      518.48      531.16     40.73 o
   5   1  10      183.46      196.22     14.20 o
   6   1  10       87.59       86.58     21.69 o
   7   1  10      137.26      148.61     17.61 o
  -6   2  10       34.22       28.33      8.98 o
  -5   2  10       19.83       14.42      6.33 o
  -4   2  10       52.09       37.61      7.30 o
  -3   2  10        1.83        2.57      2.59 o
  -2   2  10      403.58      353.43     11.06 o
  -1   2  10      625.47      631.46     13.11 o
   0   2  10      706.50      702.98     12.41 o
   1   2  10      143.47      133.27      7.63 o
   2   2  10      371.00      367.72     10.94 o
   3   2  10      137.56      137.51      9.59 o
   4   2  10      597.08      614.66     20.27 o
   5   2  10       16.40       13.13      4.61 o
   6   2  10        6.69        4.86      5.15 o
   7   2  10       77.48       68.83     13.04 o
  -7   3  10       48.56       30.43     13.83 o
  -6   3  10       24.22       27.93      9.48 o
  -5   3  10       64.55       68.66     10.86 o
  -4   3  10      191.73      195.27     14.77 o
  -3   3  10       29.54       29.86      6.20 o
  -2   3  10       99.78      111.14      6.88 o
  -1   3  10      778.98      795.13     16.20 o
   0   3  10      763.53      790.37     10.73 o
   1   3  10      846.45      863.06     17.82 o
   2   3  10      186.36      197.23      8.15 o
   3   3  10      113.77      126.34      9.26 o
   4   3  10       34.34       36.66      7.08 o
   5   3  10      503.62      534.60     23.22 o
   6   3  10       23.98       17.54     15.24 o
   7   3  10      188.27      208.37     33.16 o
  -7   4  10        3.42       -2.94      9.98 o
  -6   4  10       75.53       71.76     16.26 o
  -5   4  10       76.88       88.50     21.86 o
  -4   4  10       90.36      101.60     11.91 o
  -3   4  10       26.09       26.95      5.32 o
  -2   4  10       65.50       63.05      6.41 o
  -1   4  10      228.97      236.64     10.07 o
   0   4  10      121.24      124.00      7.61 o
   1   4  10      680.28      680.94     17.21 o
   2   4  10      591.73      554.50     27.15 o
   3   4  10      208.72      223.39     13.67 o
   4   4  10      209.34      228.03     23.46 o
   5   4  10      171.02      198.98     26.87 o
   6   4  10       87.28       90.92     10.14 o
   7   4  10       46.27       52.26     21.48 o
  -6   5  10      204.14      192.72     24.35 o
  -5   5  10       13.94       16.03     16.61 o
  -4   5  10      400.80      410.78     36.99 o
  -3   5  10       15.32       17.99      6.51 o
  -2   5  10      239.51      225.47     18.09 o
  -1   5  10       53.68       63.72      8.53 o
   0   5  10      930.57      938.55     27.57 o
   1   5  10       11.34        5.11      4.42 o
   2   5  10       62.31       50.87      7.70 o
   3   5  10       94.88       86.32      8.94 o
   4   5  10       68.20       96.63      9.21 o
   5   5  10       76.28       85.59     15.23 o
   6   5  10      107.77       54.86     18.32 o
   7   5  10       22.59       15.13     13.23 o
  -6   6  10        4.81       18.76     11.79 o
  -5   6  10        6.95        3.37      6.48 o
  -4   6  10       23.37       29.80      7.80 o
  -3   6  10      301.47      315.45     16.32 o
  -2   6  10      475.48      496.52     24.03 o
  -1   6  10      145.87      163.18     13.64 o
   0   6  10      161.55      176.97     13.00 o
   1   6  10      117.83      102.60     14.30 o
   2   6  10       41.93       48.99     11.72 o
   3   6  10      122.92      139.98     11.37 o
   4   6  10      136.95      143.43     10.89 o
   5   6  10      151.05       72.74     20.09 o
   6   6  10       11.13       15.55     12.62 o
  -5   7  10       64.67       55.32     13.83 o
  -4   7  10       78.17       88.92     11.55 o
  -3   7  10       81.23       89.58      8.24 o
  -2   7  10       85.52       71.05     11.59 o
  -1   7  10        5.39        0.56      4.83 o
   0   7  10       61.67       73.64     15.07 o
   1   7  10       53.16       38.78     10.48 o
   2   7  10      111.05      106.93     13.89 o
   3   7  10       29.61       23.16      5.71 o
   4   7  10      160.39      204.19     30.68 o
   5   7  10       82.20       79.22     21.46 o
   6   7  10       51.07       49.92     19.06 o
  -3   8  10       81.75       65.18     13.10 o
  -2   8  10       99.89       90.68     14.05 o
  -1   8  10        5.28       -2.51      7.71 o
   0   8  10      365.58      428.80     31.73 o
   1   8  10       52.40       42.21     11.39 o
   2   8  10      273.64      251.99     20.45 o
   3   8  10      117.20      119.72     12.70 o
   4   8  10       11.02        9.07     11.25 o
   5   8  10       34.69       29.07     16.34 o
  -3   9  10       17.58       18.87     15.21 o
  -2   9  10       83.97       65.37     18.47 o
  -1   9  10       84.77      102.46     21.13 o
   0   9  10       48.64       90.10     17.73 o
   1   9  10       22.51       20.89      8.93 o
   2   9  10        6.55       10.59      7.30 o
   3   9  10       32.03       33.28      8.41 o
  -2  10  10       87.79      141.04     28.35 o
  -1  10  10       13.73        6.19      9.57 o
   0  10  10       88.68      101.30     20.41 o
   1  10  10      115.80      154.57     21.93 o
   2  10  10      102.80       70.89     14.55 o
   3  10  10       35.38       26.94      8.96 o
  -3  -8  11       41.83       43.07     17.81 o
  -2  -8  11       64.25       79.24     22.33 o
  -1  -8  11       57.49       40.25     15.90 o
   0  -8  11       46.96       43.29     18.17 o
   1  -8  11       90.85       83.08     14.40 o
   2  -8  11       49.92       45.00     11.61 o
   3  -8  11      119.32      144.38     18.29 o
  -4  -7  11        5.30       -1.11     10.74 o
  -3  -7  11      110.11      112.66     24.32 o
  -2  -7  11       18.12       27.49     13.23 o
  -1  -7  11      140.63      149.90     26.36 o
   0  -7  11      159.44      197.42     30.32 o
   1  -7  11       22.83       25.45      8.61 o
   2  -7  11      156.96      156.30     17.09 o
   3  -7  11      107.00      171.32     18.10 o
   4  -7  11        2.45        4.73      7.92 o
  -4  -6  11        3.71        3.85      9.24 o
  -3  -6  11      265.89      265.82     23.01 o
  -2  -6  11      411.27      433.09     37.04 o
  -1  -6  11       15.67       -2.73      6.42 o
   0  -6  11       14.92       14.14      6.82 o
   1  -6  11       75.22       69.53     11.52 o
   2  -6  11      177.19      180.63     16.83 o
   3  -6  11      184.92      186.47     17.92 o
   4  -6  11      280.35      325.25     21.46 o
   5  -6  11       25.15       16.96     10.79 o
  -4  -5  11        0.56       -0.44      9.12 o
  -3  -5  11       40.02       39.19      9.49 o
  -2  -5  11      182.59      196.36     25.04 o
  -1  -5  11        4.78       14.36      8.72 o
   0  -5  11      110.23      127.81     25.77 o
   1  -5  11       35.94       36.72      7.97 o
   2  -5  11       29.34       20.89      6.84 o
   3  -5  11      107.43       90.02     12.12 o
   4  -5  11       36.84       23.36     11.20 o
   5  -5  11       19.92        6.41      8.19 o
  -5  -4  11      226.88      209.55     31.94 o
  -4  -4  11       22.22       14.32      6.67 o
  -3  -4  11      428.29      470.23     24.71 o
  -2  -4  11       91.53       84.97     10.09 o
  -1  -4  11      421.25      451.93     17.45 o
   0  -4  11       62.28       48.08      8.54 o
   1  -4  11      310.99      303.73     16.67 o
   2  -4  11      276.13      308.43     17.43 o
   3  -4  11       39.29       32.29      6.29 o
   4  -4  11      214.24      259.91     14.09 o
   5  -4  11       34.88       34.05      7.57 o
   6  -4  11       23.34       26.70     14.60 o
  -5  -3  11       69.15       74.07     20.33 o
  -4  -3  11       74.01       92.26     12.32 o
  -3  -3  11      245.16      217.87     24.99 o
  -2  -3  11      646.83      630.31     17.62 o
  -1  -3  11      591.86      597.26     19.24 o
   0  -3  11        9.39        5.59      3.23 o
   1  -3  11      864.26      863.51     23.05 o
   2  -3  11      267.42      274.33     10.04 o
   3  -3  11      104.68      112.45      8.41 o
   4  -3  11      109.46      111.12     11.67 o
   5  -3  11       32.93       30.59     11.14 o
   6  -3  11       54.25       43.31     11.59 o
  -6  -2  11       14.91       22.43     13.38 o
  -5  -2  11      188.79      223.67     30.24 o
  -4  -2  11      642.38      704.83     44.51 o
  -3  -2  11      113.24      127.91     22.63 o
  -2  -2  11      168.10      167.17      9.12 o
  -1  -2  11      117.32      117.20      7.73 o
   0  -2  11      123.53      125.41      6.32 o
   1  -2  11       69.59       82.13      5.35 o
   2  -2  11      298.70      313.53     10.22 o
   3  -2  11      188.79      191.10     10.84 o
   4  -2  11       69.96       73.59      9.37 o
   5  -2  11       32.15       24.38      7.73 o
   6  -2  11      183.64      174.97     19.81 o
   7  -2  11       30.18       39.93     12.26 o
  -6  -1  11       62.20       64.25     19.34 o
  -5  -1  11        7.16        2.37      7.44 o
  -4  -1  11      209.21      216.37     18.60 o
  -3  -1  11      212.86      228.78     10.34 o
  -2  -1  11        1.91        3.09      2.62 o
  -1  -1  11      763.25      798.95     16.44 o
   0  -1  11      166.46      175.75      7.17 o
   1  -1  11      271.38      265.47      8.23 o
   2  -1  11      617.99      612.17     14.09 o
   3  -1  11      183.94      164.04     13.44 o
   4  -1  11      807.45      784.37     24.99 o
   5  -1  11       67.98       71.77      9.18 o
   6  -1  11       30.85       20.80      8.42 o
   7  -1  11       10.84       23.45      9.90 o
  -6   0  11       87.24       75.18     20.28 o
  -5   0  11       67.88       61.07     17.29 o
  -4   0  11      113.17      118.67     11.93 o
  -3   0  11       93.31       94.38      7.10 o
  -2   0  11       76.03       77.70      6.21 o
  -1   0  11       73.32       75.38      5.31 o
   0   0  11      166.47      156.15      5.81 o
   1   0  11      523.85      506.35     12.06 o
   2   0  11      334.79      325.36      9.17 o
   3   0  11      961.03      938.11     35.40 o
   4   0  11        1.07       -1.97      2.98 o
   5   0  11      314.44      337.89     16.96 o
   6   0  11      105.88      131.08     16.57 o
   7   0  11       43.11       39.67     10.82 o
  -6   1  11       22.63       13.56     11.83 o
  -5   1  11      301.06      305.42     18.77 o
  -4   1  11      155.88      131.56     15.31 o
  -3   1  11      431.62      416.92     14.56 o
  -2   1  11      256.62      265.49      9.09 o
  -1   1  11      696.95      690.24     14.39 o
   0   1  11     1132.81     1129.38     17.54 o
   1   1  11      296.98      299.56      8.54 o
   2   1  11      188.66      173.89      8.43 o
   3   1  11        2.07        0.05      2.68 o
   4   1  11       25.07       34.48      6.19 o
   5   1  11       72.15       54.63     14.95 o
   6   1  11        8.91        7.81      6.90 o
   7   1  11        1.98        0.81      6.10 o
  -6   2  11       34.03       16.26      7.86 o
  -5   2  11      113.90      128.25     14.10 o
  -4   2  11        6.87       12.25      5.45 o
  -3   2  11       25.41       26.16      4.80 o
  -2   2  11       12.42       13.58      3.19 o
  -1   2  11      254.46      253.54      9.65 o
   0   2  11      185.94      177.81      5.92 o
   1   2  11      445.46      447.90     13.74 o
   2   2  11       64.50       58.95      5.65 o
   3   2  11      390.26      361.05     24.40 o
   4   2  11      481.15      484.40     18.93 o
   5   2  11      179.84      223.72     20.41 o
   6   2  11      324.67      333.13     21.42 o
   7   2  11        5.18        9.68      6.84 o
  -7   3  11       51.55       49.34     16.46 o
  -6   3  11      108.81      119.19     15.53 o
  -5   3  11      114.89      132.21     14.51 o
  -4   3  11      235.65      216.10     15.72 o
  -3   3  11       55.67       66.69      8.71 o
  -2   3  11        4.23        2.37      2.30 o
  -1   3  11      460.65      470.07     11.41 o
   0   3  11      822.50      789.08     24.61 o
   1   3  11       71.42       64.75      5.55 o
   2   3  11       27.23       19.20      4.45 o
   3   3  11      329.79      324.56     14.29 o
   4   3  11       34.50       34.85      6.18 o
   5   3  11      134.60      152.22     13.85 o
   6   3  11       39.56       30.38      9.67 o
   7   3  11       88.31       66.24     11.55 o
  -6   4  11        3.78        3.65      8.99 o
  -5   4  11       98.65      110.13     13.73 o
  -4   4  11        4.08        4.04      4.98 o
  -3   4  11      171.41      175.61     23.61 o
  -2   4  11      217.14      215.53     10.51 o
  -1   4  11      325.04      318.50     10.63 o
   0   4  11      107.87      107.84     12.34 o
   1   4  11      489.11      447.79     16.82 o
   2   4  11       83.45       73.74     12.32 o
   3   4  11      284.92      282.59     16.02 o
   4   4  11      157.36      178.96     13.54 o
   5   4  11       24.12       19.17      5.62 o
   6   4  11      128.71      130.46     21.01 o
   7   4  11       33.40       38.31      8.33 o
  -6   5  11       18.89       13.25     10.48 o
  -5   5  11      214.50      225.36     18.57 o
  -4   5  11       62.09       37.41     15.29 o
  -3   5  11      170.10      179.42     11.67 o
  -2   5  11       91.20      101.79      8.04 o
  -1   5  11      626.10      589.77     23.13 o
   0   5  11      124.64      164.42     18.50 o
   1   5  11      452.52      484.57     27.50 o
   2   5  11      156.12      137.29     12.17 o
   3   5  11       11.71       21.27      5.60 o
   4   5  11       29.01       31.62      8.21 o
   5   5  11      125.81      156.05     21.72 o
   6   5  11      116.85      128.28     17.71 o
   7   5  11       43.82       66.66     22.84 o
  -6   6  11        1.61        4.15      9.32 o
  -5   6  11      162.26      191.47     22.98 o
  -4   6  11      208.65      219.58     19.92 o
  -3   6  11      183.08      175.98     11.59 o
  -2   6  11       36.47       35.15      6.68 o
  -1   6  11       16.82       18.75      5.94 o
   0   6  11       12.23       13.45      7.97 o
   1   6  11       76.79       76.20     13.56 o
   2   6  11      189.49      222.55     15.23 o
   3   6  11        8.33        9.31      4.80 o
   4   6  11      157.71      187.20     12.54 o
   5   6  11       74.10       90.53     21.85 o
   6   6  11       56.48       61.05     20.36 o
  -5   7  11        9.17        6.94      9.54 o
  -4   7  11      176.78      204.71     18.76 o
  -3   7  11       59.22       53.74      6.66 o
  -2   7  11      184.75      190.66     17.31 o
  -1   7  11     1018.97     1164.41     55.98 o
   0   7  11       18.18       19.01      8.79 o
   1   7  11      245.88      281.95     22.93 o
   2   7  11       64.06       49.37     10.67 o
   3   7  11        1.85        0.53      4.17 o
   4   7  11      217.78      277.14     33.15 o
   5   7  11       47.59       57.61     19.39 o
   6   7  11       21.07       18.36     15.10 o
  -3   8  11       13.71       17.92     12.73 o
  -2   8  11        3.01        7.77      9.99 o
  -1   8  11        0.77       11.37      8.68 o
   0   8  11       41.94       31.89     11.43 o
   1   8  11      125.81      143.12     19.55 o
   2   8  11      105.64       91.67     14.79 o
   3   8  11      142.96      154.62     15.04 o
   4   8  11       20.86        7.52     12.17 o
   5   8  11      131.50      127.80     27.66 o
  -3   9  11       73.94      104.36     24.76 o
  -2   9  11      136.53       99.66     23.02 o
  -1   9  11      180.56      230.36     29.40 o
   0   9  11      104.49      109.59     20.16 o
   1   9  11      146.78      198.52     22.93 o
   2   9  11       36.64       45.17     12.08 o
   3   9  11       40.82       33.64      8.83 o
  -1  10  11       22.00       13.69     11.95 o
   0  10  11       40.22       43.12     15.49 o
   1  10  11       34.45       30.76     12.67 o
   2  10  11        8.13       10.68      8.93 o
  -3  -8  12       19.16       -0.92     12.12 o
  -2  -8  12      458.30      510.21     48.99 o
  -1  -8  12      198.20      215.22     34.18 o
   0  -8  12       67.36       69.54     21.91 o
   1  -8  12       34.38       32.11     11.05 o
   2  -8  12        4.24        0.94      7.36 o
  -4  -7  12        7.46        7.50     11.25 o
  -3  -7  12        0.22       -1.16      9.02 o
  -2  -7  12       39.59       31.56     15.19 o
  -1  -7  12        8.59       16.84     10.71 o
   0  -7  12       42.95       31.90     14.75 o
   1  -7  12       69.38       86.30     13.69 o
   2  -7  12       13.70       13.29      7.86 o
   3  -7  12       63.02       52.47     11.88 o
  -4  -6  12      366.20      337.49     35.19 o
  -3  -6  12      102.36      117.35     29.88 o
  -2  -6  12      125.20      112.67     22.74 o
  -1  -6  12      103.16      113.14     22.85 o
   0  -6  12       12.43        0.19      4.84 o
   1  -6  12      185.46      189.26     17.36 o
   2  -6  12       81.85       83.44     12.90 o
   3  -6  12       63.45       56.27     10.97 o
   4  -6  12       39.31       22.64      8.96 o
  -4  -5  12       11.36        7.19      7.36 o
  -3  -5  12       19.47        8.49      9.07 o
  -2  -5  12       42.63       33.79     10.23 o
  -1  -5  12       57.37       95.32     19.89 o
   0  -5  12      327.64      308.30     31.55 o
   1  -5  12       57.75       56.10     11.14 o
   2  -5  12      265.44      293.38     24.82 o
   3  -5  12       33.57       45.26      9.65 o
   4  -5  12       64.47       62.49     11.23 o
   5  -5  12       55.76       54.96     11.97 o
  -4  -4  12      178.05      151.09     16.44 o
  -3  -4  12      273.49      272.34     20.26 o
  -2  -4  12        2.19        2.92      4.67 o
  -1  -4  12      563.07      559.88     20.27 o
   0  -4  12      118.05      116.90     20.94 o
   1  -4  12       50.43       58.48     19.69 o
   2  -4  12      418.65      403.11     28.23 o
   3  -4  12      210.66      192.97     15.53 o
   4  -4  12       20.53       13.67      5.59 o
   5  -4  12       54.21       64.45      9.32 o
   6  -4  12       37.47       18.42     13.14 o
  -5  -3  12       34.01       28.05     14.14 o
  -4  -3  12      164.84      150.22     15.67 o
  -3  -3  12       19.28       20.69      6.86 o
  -2  -3  12       61.81       45.64      5.92 o
  -1  -3  12      214.93      213.34     12.26 o
   0  -3  12      637.74      601.72     20.29 o
   1  -3  12      148.62      149.23     10.28 o
   2  -3  12      146.02      112.22      9.60 o
   3  -3  12      836.04      853.69     21.48 o
   4  -3  12       77.48       81.92     12.68 o
   5  -3  12      158.00      171.06     19.15 o
   6  -3  12       37.15       23.43     15.70 o
  -5  -2  12       81.40       91.97     21.79 o
  -4  -2  12      166.85      192.99     26.20 o
  -3  -2  12       66.45       62.48      8.49 o
  -2  -2  12      285.91      296.81     11.75 o
  -1  -2  12      140.65      135.70      9.45 o
   0  -2  12      183.57      189.90     11.06 o
   1  -2  12      221.45      203.80      8.01 o
   2  -2  12      281.05      276.18     15.47 o
   3  -2  12      444.99      430.74     15.38 o
   4  -2  12      133.01      123.04      8.50 o
   5  -2  12       40.88       41.33     20.50 o
   6  -2  12       19.74       17.37     20.23 o
   7  -2  12       75.93       64.02     17.93 o
  -6  -1  12      167.41      209.26     32.09 o
  -5  -1  12      180.07      170.61     26.72 o
  -4  -1  12      212.11      208.68     26.09 o
  -3  -1  12       20.22       26.63      4.67 o
  -2  -1  12      142.61      131.55      8.40 o
  -1  -1  12       43.33       48.42      5.31 o
   0  -1  12      218.21      217.12     12.62 o
   1  -1  12      569.23      577.43     15.85 o
   2  -1  12      264.85      264.46      9.39 o
   3  -1  12      123.12      125.01      6.95 o
   4  -1  12      138.17      138.25     12.01 o
   5  -1  12      110.03      111.71     11.69 o
   6  -1  12       57.06       66.36     12.98 o
   7  -1  12       51.88       40.67     11.70 o
  -6   0  12        9.06       13.16     11.64 o
  -5   0  12        1.11        7.25      9.87 o
  -4   0  12      424.02      447.50     21.08 o
  -3   0  12       46.16       37.39      5.28 o
  -2   0  12      895.75      889.26     20.28 o
  -1   0  12       87.07       97.73      6.12 o
   0   0  12      307.49      305.44      8.36 o
   1   0  12       13.12        9.33      2.54 o
   2   0  12       11.16        8.64      2.44 o
   3   0  12      196.99      199.91     12.73 o
   4   0  12      374.83      391.08     25.74 o
   5   0  12      288.77      247.91     16.37 o
   6   0  12       64.78       73.46     15.15 o
   7   0  12       44.65       31.65     24.68 o
  -6   1  12      120.78      124.19     26.00 o
  -5   1  12       93.31       87.46     12.30 o
  -4   1  12        3.12        0.58      4.05 o
  -3   1  12       27.18       29.71      5.11 o
  -2   1  12       28.48       27.94      3.92 o
  -1   1  12       19.93       17.50      3.06 o
   0   1  12       40.54       45.68      3.54 o
   1   1  12       28.93       28.86      3.46 o
   2   1  12       61.79       63.52      7.42 o
   3   1  12      124.24       99.02      9.44 o
   4   1  12       71.27       60.41      8.02 o
   5   1  12      299.41      324.28     22.85 o
   6   1  12       28.55       39.33      9.74 o
   7   1  12      340.78      391.55     66.57 o
  -6   2  12       27.15       22.14     15.54 o
  -5   2  12       63.74       60.60     10.92 o
  -4   2  12      202.45      193.05     15.06 o
  -3   2  12        7.87        7.27      3.11 o
  -2   2  12      838.92      771.92     16.76 o
  -1   2  12      525.01      524.05     12.62 o
   0   2  12      662.79      622.14     12.20 o
   1   2  12      139.72      134.23     10.23 o
   2   2  12       27.33       24.84      7.79 o
   3   2  12       18.10       10.10      4.05 o
   4   2  12       20.16       19.70      5.11 o
   5   2  12        8.51        5.38      3.74 o
   6   2  12      133.10      144.59     15.85 o
   7   2  12        7.85       10.15      6.90 o
  -7   3  12        8.55        5.51     12.20 o
  -6   3  12      120.98      116.95     20.71 o
  -5   3  12        5.73       10.78      6.49 o
  -4   3  12      158.70      177.90     14.59 o
  -3   3  12        7.09       16.52      5.49 o
  -2   3  12       49.57       47.07      5.20 o
  -1   3  12       51.85       54.57      4.59 o
   0   3  12     2288.63     2214.15     38.38 o
   1   3  12       95.07      109.02      9.31 o
   2   3  12     1031.40      964.20     26.25 o
   3   3  12      236.98      217.29     12.80 o
   4   3  12      101.25      111.24     10.07 o
   5   3  12      221.51      204.52     16.29 o
   6   3  12      128.84      140.33     26.29 o
   7   3  12       31.14       25.35      9.08 o
  -6   4  12      265.25      268.04     28.32 o
  -5   4  12       27.25       20.08      7.60 o
  -4   4  12      475.31      469.18     22.14 o
  -3   4  12       21.01       20.52      7.06 o
  -2   4  12       51.18       51.35      6.32 o
  -1   4  12       88.54       83.72     11.57 o
   0   4  12      101.52       96.84     11.15 o
   1   4  12      285.88      273.49     13.66 o
   2   4  12      203.67      211.59     20.04 o
   3   4  12       51.85       73.46     14.02 o
   4   4  12       91.98       77.06     10.06 o
   5   4  12       30.50       15.92      6.08 o
   6   4  12      109.09      116.40     45.53 o
   7   4  12      109.65       87.68     11.96 o
  -6   5  12       16.41       14.41     10.93 o
  -5   5  12       40.98       39.10      9.48 o
  -4   5  12      284.14      284.63     18.02 o
  -3   5  12      192.08      174.28     13.24 o
  -2   5  12      154.29      161.57     15.11 o
  -1   5  12      606.98      658.69     53.63 o
   0   5  12      746.90      693.73     37.42 o
   1   5  12      108.24       85.20     13.85 o
   2   5  12      171.30      192.28     31.47 o
   3   5  12      185.63      197.38     14.74 o
   4   5  12       62.11       50.36      8.77 o
   5   5  12      203.41      221.69     14.79 o
   6   5  12       94.37      109.09     18.43 o
  -5   6  12       49.36       51.37     13.72 o
  -4   6  12       39.26       47.16     19.36 o
  -3   6  12      120.78      123.22     10.21 o
  -2   6  12      154.07      149.58      7.83 o
  -1   6  12      224.87      195.67     23.49 o
   0   6  12       71.67       63.56     14.57 o
   1   6  12      301.90      276.80     22.48 o
   2   6  12       51.18       33.56     13.30 o
   3   6  12       33.00       32.45      8.03 o
   4   6  12      178.45      207.20     14.18 o
   5   6  12       98.45      104.33     11.99 o
   6   6  12       83.16       33.34     17.35 o
  -5   7  12       92.22       76.96     15.60 o
  -4   7  12      188.49      190.57     25.07 o
  -3   7  12       57.86       37.65     16.12 o
  -2   7  12      327.66      343.97     33.92 o
  -1   7  12      123.30      136.86     21.85 o
   0   7  12      167.99      161.07     21.18 o
   1   7  12       31.92       36.41     10.71 o
   2   7  12       67.89       60.75     12.44 o
   3   7  12      107.08      119.29     12.36 o
   4   7  12       21.66       12.73      5.32 o
   5   7  12       76.11       96.10     24.81 o
  -3   8  12       20.59        8.14     11.57 o
  -2   8  12      543.79      578.19     44.00 o
  -1   8  12       21.05       32.80     13.49 o
   0   8  12      208.36      200.01     25.09 o
   1   8  12       18.81       16.02      8.65 o
   2   8  12       33.48       36.31     10.90 o
   3   8  12      142.50      163.20     16.73 o
   4   8  12      100.71      118.66     25.73 o
   5   8  12       48.39       45.55     18.50 o
  -3   9  12      108.96      107.99     25.86 o
  -2   9  12      233.30      209.66     31.48 o
  -1   9  12      186.87      214.62     29.30 o
   0   9  12       14.50       27.97     12.92 o
   1   9  12      342.84      361.67     29.54 o
   2   9  12      101.86      110.61     17.17 o
   3   9  12        9.82        0.94      6.67 o
  -1  10  12        6.68       12.40     11.40 o
   0  10  12       69.48       98.12     20.99 o
   1  10  12       65.55       99.93     19.58 o
   2  10  12       95.76       56.02     14.57 o
  -2  -8  13       48.68       47.19     19.08 o
  -1  -8  13       11.72       19.81     15.76 o
   0  -8  13       95.50      111.16     26.91 o
   1  -8  13       13.91       19.62     10.70 o
  -4  -7  13       18.50       12.87     13.85 o
  -3  -7  13      108.89      118.67     26.22 o
  -2  -7  13       99.99       85.58     21.97 o
  -1  -7  13       19.26       11.61     11.25 o
   0  -7  13       40.53       29.91     14.25 o
   1  -7  13       32.52       23.32      8.87 o
   2  -7  13       69.56       65.82     12.73 o
   3  -7  13      165.05      144.05     29.07 o
  -4  -6  13       15.26       18.95     12.25 o
  -3  -6  13      120.22      168.40     27.55 o
  -2  -6  13       16.80       17.14     11.96 o
  -1  -6  13       29.30       22.32     11.92 o
   0  -6  13       33.81       37.78      9.47 o
   1  -6  13      165.58      184.23     17.61 o
   2  -6  13        9.16        5.50      6.73 o
   3  -6  13      108.68      116.41     23.61 o
   4  -6  13      108.59      131.05     16.20 o
  -4  -5  13       11.74       26.45     13.05 o
  -3  -5  13       76.43       72.33     13.29 o
  -2  -5  13      137.42      145.54     17.18 o
  -1  -5  13       33.09        9.27      8.71 o
   0  -5  13      304.05      308.20     39.47 o
   1  -5  13       19.16       19.03      7.10 o
   2  -5  13       61.48       51.60     10.18 o
   3  -5  13       47.06       33.72      8.90 o
   4  -5  13       35.70       41.10     11.30 o
   5  -5  13        7.30        9.77      8.91 o
  -4  -4  13        8.54        7.53     10.49 o
  -3  -4  13        4.28        6.31      6.26 o
  -2  -4  13        8.56        7.17      5.84 o
  -1  -4  13      371.67      369.05     19.23 o
   0  -4  13        3.14       -0.23      3.95 o
   1  -4  13      360.36      398.85     34.57 o
   2  -4  13      313.35      321.15     18.93 o
   3  -4  13        3.82        3.82      5.61 o
   4  -4  13      281.56      313.14     18.34 o
  -5  -3  13       92.79      146.57     28.46 o
  -4  -3  13       13.97        9.10     11.25 o
  -3  -3  13       15.52       16.18      7.54 o
  -2  -3  13      468.19      483.43     16.58 o
  -1  -3  13       23.33       23.94      5.72 o
   0  -3  13        9.42        9.75      4.55 o
   1  -3  13       28.68       26.23      5.61 o
   2  -3  13      472.04      473.87     27.67 o
   3  -3  13      221.91      233.07     12.88 o
   4  -3  13       30.10       37.16      5.91 o
   5  -3  13       97.56      111.34     16.45 o
   6  -3  13       50.99       46.20     29.48 o
  -5  -2  13       66.04       74.02     20.28 o
  -4  -2  13      181.30      157.56     25.06 o
  -3  -2  13      192.17      205.84     11.45 o
  -2  -2  13      141.26      164.66     10.00 o
  -1  -2  13      163.47      152.15     17.64 o
   0  -2  13      117.85      112.51     14.78 o
   1  -2  13      465.38      459.48     21.05 o
   2  -2  13      422.81      412.97     15.64 o
   3  -2  13      109.42      106.02      7.89 o
   4  -2  13      202.71      198.41     14.81 o
   5  -2  13       36.87       30.23      9.30 o
   6  -2  13       23.81       22.79      9.29 o
  -5  -1  13        8.63        0.47      7.74 o
  -4  -1  13       82.59       95.23     19.61 o
  -3  -1  13      431.75      426.89     14.94 o
  -2  -1  13       27.41       24.11      6.32 o
  -1  -1  13      289.22      270.79     10.94 o
   0  -1  13        3.53        5.17      2.25 o
   1  -1  13       77.24       79.14      5.61 o
   2  -1  13       51.24       51.21      5.64 o
   3  -1  13      185.39      209.36      9.02 o
   4  -1  13      293.20      326.29     16.91 o
   5  -1  13       21.52       23.16      6.72 o
   6  -1  13      174.77      193.71     21.04 o
   7  -1  13        3.05        0.46      7.28 o
  -5   0  13      240.13      245.90     30.71 o
  -4   0  13      156.25      156.24     12.40 o
  -3   0  13      271.43      251.16     16.40 o
  -2   0  13      121.82      129.52      8.41 o
  -1   0  13       77.27       64.78      5.45 o
   0   0  13      110.45      106.17      6.58 o
   1   0  13       16.89       16.67      2.74 o
   2   0  13       97.47       89.41      6.16 o
   3   0  13       74.57       90.98      9.70 o
   4   0  13       68.77       65.80      8.86 o
   5   0  13       25.48       17.09      5.81 o
   6   0  13      189.30      211.77     26.06 o
   7   0  13       28.28        9.57      8.15 o
  -6   1  13       91.02       94.11     23.60 o
  -5   1  13       93.03      104.13     13.49 o
  -4   1  13      200.18      179.14     14.79 o
  -3   1  13      351.08      359.89     13.27 o
  -2   1  13      167.93      188.62     13.55 o
  -1   1  13      373.53      380.37     11.01 o
   0   1  13      416.06      411.58     10.59 o
   1   1  13       84.03       85.91      6.33 o
   2   1  13      203.03      195.44     12.37 o
   3   1  13      447.15      445.38     21.74 o
   4   1  13      214.41      180.89     13.28 o
   5   1  13      126.82      155.24     16.83 o
   6   1  13      117.43      117.72     15.67 o
   7   1  13       67.84       49.28     11.59 o
  -6   2  13       62.17       60.24     15.80 o
  -5   2  13      115.67      107.47     13.75 o
  -4   2  13       81.66       96.03     16.20 o
  -3   2  13       71.52       75.69     10.67 o
  -2   2  13       31.42       34.10      4.42 o
  -1   2  13      168.05      154.92      7.29 o
   0   2  13      754.75      726.21     30.60 o
   1   2  13      883.92      892.76     24.96 o
   2   2  13       17.73       18.01      4.62 o
   3   2  13      231.02      198.21     12.97 o
   4   2  13      162.86      170.14     12.73 o
   5   2  13       71.65       64.39     16.72 o
   6   2  13      272.36      308.58     32.26 o
   7   2  13       40.53       38.73     11.13 o
  -6   3  13       35.59       31.76     13.64 o
  -5   3  13      276.86      287.03     27.09 o
  -4   3  13      122.36      104.06     11.97 o
  -3   3  13      660.67      670.12     20.41 o
  -2   3  13      223.08      222.41      9.98 o
  -1   3  13      915.56      905.69     18.93 o
   0   3  13     1524.90     1459.75     42.22 o
   1   3  13      792.67      764.03     23.29 o
   2   3  13       54.32       47.84      7.10 o
   3   3  13      333.00      270.75     23.90 o
   4   3  13       90.45       80.71      9.26 o
   5   3  13      140.00      137.63     15.27 o
   6   3  13       85.53       83.73     26.64 o
   7   3  13       74.31       90.94     24.01 o
  -6   4  13       23.09       17.40     11.48 o
  -5   4  13       15.04       14.03      7.11 o
  -4   4  13        0.92        0.88      4.67 o
  -3   4  13       37.17       27.97      8.35 o
  -2   4  13       61.67       59.43      6.99 o
  -1   4  13      806.31      809.58     20.26 o
   0   4  13       90.78       86.36     11.10 o
   1   4  13      837.08      822.20     25.07 o
   2   4  13      260.18      237.98     13.83 o
   3   4  13      124.89      143.46     13.49 o
   4   4  13      113.71      100.92     12.07 o
   5   4  13       63.74       63.41     13.24 o
   6   4  13      124.31      141.22     21.69 o
  -6   5  13       40.59       40.99     14.30 o
  -5   5  13      120.53      102.90     14.07 o
  -4   5  13        4.49        3.92      6.60 o
  -3   5  13       26.81       25.87      6.59 o
  -2   5  13      121.93      137.24     14.46 o
  -1   5  13      122.89       62.81     15.13 o
   0   5  13      563.78      621.10     35.99 o
   1   5  13       16.92       22.29      8.29 o
   2   5  13       68.56       60.26     12.22 o
   3   5  13      282.77      267.11     17.14 o
   4   5  13       29.45       39.47      7.80 o
   5   5  13       13.68        7.77      5.11 o
   6   5  13       24.69       26.17      7.49 o
  -5   6  13        8.82       18.64     10.68 o
  -4   6  13       44.13       24.91      8.34 o
  -3   6  13      195.22      221.73     17.34 o
  -2   6  13      341.15      322.74     32.12 o
  -1   6  13      690.54      784.63     44.28 o
   0   6  13        6.65        4.76      7.27 o
   1   6  13      165.34      216.37     21.69 o
   2   6  13      150.34      145.05     14.30 o
   3   6  13       71.75       78.38     24.44 o
   4   6  13      283.45      308.37     18.08 o
   5   6  13        4.22        3.84      4.63 o
   6   6  13      105.07       58.37     21.25 o
  -5   7  13       31.89       28.40     11.81 o
  -4   7  13       10.50        0.58      8.30 o
  -3   7  13      110.63       76.13     19.55 o
  -2   7  13       70.45       67.11     17.96 o
  -1   7  13      198.88      196.11     25.70 o
   0   7  13       93.61      105.27     18.54 o
   1   7  13      138.98      130.73     18.43 o
   2   7  13       35.23       42.99     11.42 o
   3   7  13      192.97      196.70     16.21 o
   4   7  13        7.69        4.24      5.16 o
   5   7  13      164.16      203.20     34.60 o
  -3   8  13       23.27       58.86     20.13 o
  -2   8  13       35.03       22.63     13.80 o
  -1   8  13       69.26       63.07     17.10 o
   0   8  13       30.10       44.06     14.25 o
   1   8  13       72.56       80.94     16.84 o
   2   8  13       67.00       76.38     15.43 o
   3   8  13        8.12        0.31      6.48 o
   4   8  13       89.48       98.70     19.54 o
  -3   9  13        5.53        6.66     12.95 o
  -2   9  13       39.32       47.72     17.37 o
  -1   9  13       81.19      140.13     25.40 o
   0   9  13      107.31      126.80     23.18 o
   1   9  13      119.08      149.17     22.35 o
   2   9  13      126.98      155.92     20.44 o
   3   9  13       35.63       44.86     11.18 o
   0  10  13       42.54       43.64     16.52 o
   1  10  13       37.66       57.12     15.62 o
  -3  -7  14        6.69        3.23     12.75 o
  -2  -7  14       55.69       22.65     15.72 o
  -1  -7  14       19.78       15.94     12.78 o
   0  -7  14       31.92       13.61     12.04 o
   1  -7  14       42.46       46.71     11.23 o
   2  -7  14       20.21       16.13     11.86 o
  -3  -6  14        4.54       15.29     12.17 o
  -2  -6  14       37.33       26.36     10.25 o
  -1  -6  14       69.55       64.50     18.56 o
   0  -6  14       11.10        5.07      6.37 o
   1  -6  14       25.41       21.57      9.62 o
   2  -6  14       56.29       58.13     11.43 o
   3  -6  14      110.38      129.99     16.65 o
   4  -6  14       55.21       41.95     11.28 o
  -3  -5  14       19.20       15.33      7.87 o
  -2  -5  14       17.83       28.25      9.13 o
  -1  -5  14       53.92       49.42     12.98 o
   0  -5  14      262.38      287.87     19.19 o
   1  -5  14       87.03       98.91     13.51 o
   2  -5  14      118.66      123.60     18.48 o
   3  -5  14      347.81      361.90     23.65 o
   4  -5  14       16.27       16.54      8.34 o
   5  -5  14      151.18      167.96     17.53 o
  -4  -4  14      210.59      247.32     33.49 o
  -3  -4  14      387.61      441.47     25.67 o
  -2  -4  14       15.08        7.60      5.70 o
  -1  -4  14      294.17      288.57     25.11 o
   0  -4  14       76.84       76.20      9.73 o
   1  -4  14       19.11       15.36      6.31 o
   2  -4  14       45.48       37.34     11.34 o
   3  -4  14       25.08       14.67      6.97 o
   4  -4  14       25.31       23.17      7.73 o
  -4  -3  14       12.90        8.91     11.06 o
  -3  -3  14       54.84       83.73     12.99 o
  -2  -3  14      428.67      458.26     16.55 o
  -1  -3  14       31.84       24.49      5.14 o
   0  -3  14      453.35      445.37     18.75 o
   1  -3  14      185.36      197.54     20.62 o
   2  -3  14       42.21       38.09      8.03 o
   3  -3  14      390.18      394.34     26.76 o
   4  -3  14       17.20       10.43      4.99 o
   5  -3  14       67.61       61.03     13.18 o
   6  -3  14       28.29       26.48     11.37 o
  -5  -2  14       68.29       95.13     23.51 o
  -4  -2  14       24.05        3.01      9.65 o
  -3  -2  14       92.90       78.89      9.08 o
  -2  -2  14       83.87       86.37      9.84 o
  -1  -2  14      281.47      278.36     13.93 o
   0  -2  14        2.76        5.80      3.95 o
   1  -2  14      100.12      109.57     12.83 o
   2  -2  14      591.80      586.42     17.05 o
   3  -2  14       81.10       85.27      9.52 o
   4  -2  14      124.56      129.23     12.93 o
   5  -2  14       64.85       69.72     14.58 o
   6  -2  14        4.65       11.65      9.06 o
  -5  -1  14      221.70      287.17     34.54 o
  -4  -1  14       88.18       95.48     20.86 o
  -3  -1  14       42.38       37.25      5.82 o
  -2  -1  14      121.28      113.71     13.51 o
  -1  -1  14      291.19      267.35     11.92 o
   0  -1  14      146.88      144.82      8.04 o
   1  -1  14      338.95      352.91     12.25 o
   2  -1  14      131.27      108.43      7.76 o
   3  -1  14      427.23      434.50     13.14 o
   4  -1  14      117.05      116.22     12.10 o
   5  -1  14        2.40        0.07      4.39 o
   6  -1  14       10.70        2.74      7.00 o
  -5   0  14      313.32      396.87     38.36 o
  -4   0  14       53.93       51.44      9.45 o
  -3   0  14        9.45        1.09      3.06 o
  -2   0  14      139.54      159.95      9.67 o
  -1   0  14      458.20      469.42     16.84 o
   0   0  14      314.21      312.15     11.19 o
   1   0  14      619.57      603.92     15.88 o
   2   0  14       70.99       66.30      5.65 o
   3   0  14      100.79       98.86     12.71 o
   4   0  14      177.28      210.30     14.78 o
   5   0  14      205.86      225.05     16.38 o
   6   0  14      136.35      123.98     18.68 o
  -5   1  14       74.21       73.65     11.89 o
  -4   1  14      307.85      282.55     39.69 o
  -3   1  14      129.35      118.15      8.90 o
  -2   1  14      782.30      761.24     19.65 o
  -1   1  14       14.67       11.84      3.22 o
   0   1  14      329.96      337.81     13.36 o
   1   1  14     1718.92     1666.61     28.95 o
   2   1  14      145.24      144.77     11.46 o
   3   1  14      150.88      138.53     13.42 o
   4   1  14      226.31      214.62     14.80 o
   5   1  14      317.56      292.84     17.69 o
   6   1  14        4.09       10.46      7.50 o
   7   1  14       46.72       32.09     10.37 o
  -6   2  14       66.67       43.95     15.04 o
  -5   2  14       36.27       35.17      9.28 o
  -4   2  14       72.39       68.51     10.59 o
  -3   2  14       51.32       56.44      7.25 o
  -2   2  14      555.53      540.10     17.47 o
  -1   2  14      313.58      285.04     10.30 o
   0   2  14      622.94      576.45     17.05 o
   1   2  14      319.18      306.99     14.58 o
   2   2  14      248.92      215.66     13.42 o
   3   2  14       81.41       68.43      8.74 o
   4   2  14       14.42       11.35      8.51 o
   5   2  14      194.06      223.67     26.45 o
   6   2  14       17.49        8.28      6.92 o
   7   2  14       79.33       88.76     14.84 o
  -6   3  14       50.99       55.07     15.88 o
  -5   3  14       19.90       16.94      7.12 o
  -4   3  14        5.22        6.10      5.10 o
  -3   3  14       15.59       13.94      4.41 o
  -2   3  14       42.14       34.51      6.32 o
  -1   3  14      526.41      501.57     16.62 o
   0   3  14       35.23       30.76      4.04 o
   1   3  14       87.89       72.91      8.71 o
   2   3  14      372.88      337.84     26.94 o
   3   3  14      500.27      485.86     19.64 o
   4   3  14      196.05      184.73     23.09 o
   5   3  14       53.53       39.57      7.47 o
   6   3  14        0.13       -3.00      4.91 o
  -6   4  14      206.60      208.59     26.22 o
  -5   4  14        1.76        2.26      6.29 o
  -4   4  14       50.85       57.72     11.66 o
  -3   4  14       13.47        9.70      5.16 o
  -2   4  14       40.37       25.11      6.31 o
  -1   4  14      662.80      674.72     18.50 o
   0   4  14     1403.54     1403.15     42.82 o
   1   4  14       52.65       44.58      7.15 o
   2   4  14       20.44       15.46      4.88 o
   3   4  14      274.28      296.34     21.25 o
   4   4  14      119.18       97.17     12.47 o
   5   4  14       79.18       74.65     11.48 o
   6   4  14       14.32        9.12      6.40 o
  -6   5  14        6.88       -5.37      9.18 o
  -5   5  14       76.38       67.08     12.29 o
  -4   5  14       17.44       20.43      7.18 o
  -3   5  14        5.26        4.42      6.39 o
  -2   5  14      177.01      188.05     31.83 o
  -1   5  14      134.13      128.82     21.02 o
   0   5  14      345.06      319.71     26.72 o
   1   5  14        4.45        1.63      5.53 o
   2   5  14      187.98      173.27     28.00 o
   3   5  14      278.67      258.04     17.71 o
   4   5  14       12.22        3.49      6.66 o
   5   5  14      107.77      107.09     12.69 o
   6   5  14       10.77        4.82      6.05 o
  -5   6  14       41.50       54.47     15.11 o
  -4   6  14      123.32      117.14     16.46 o
  -3   6  14       55.06       64.51     11.18 o
  -2   6  14      111.05      146.19     24.14 o
  -1   6  14       58.22       52.45     14.50 o
   0   6  14      124.06      148.76     20.66 o
   1   6  14       32.04       28.04     10.02 o
   2   6  14       61.59       72.92     11.33 o
   3   6  14       27.08       16.97      6.70 o
   4   6  14       35.68       35.13      7.96 o
   5   6  14       38.90       50.77     13.03 o
   6   6  14      136.74      181.95     37.75 o
  -4   7  14       59.80       60.57     12.87 o
  -2   7  14       71.15      102.34     21.27 o
  -1   7  14       55.01       67.07     16.85 o
   0   7  14      119.90      123.00     19.95 o
   1   7  14      104.18      133.99     19.69 o
   2   7  14       96.23      105.66     17.06 o
   3   7  14      282.55      330.75     20.72 o
   4   7  14        8.26        3.91      5.37 o
   5   7  14       70.89       78.13      9.16 o
  -2   8  14        0.32       11.72     11.15 o
  -1   8  14       62.82       54.19     16.81 o
   0   8  14       40.17       52.55     15.55 o
   1   8  14       23.01       32.26     11.51 o
   2   8  14      126.69      107.21     17.84 o
   3   8  14       17.14       13.14      8.46 o
   4   8  14      122.58      170.52     37.08 o
  -2   9  14       53.90       45.73     18.61 o
  -1   9  14        3.20        5.17     11.90 o
   0   9  14       84.62      102.43     21.10 o
   1   9  14       28.66       29.37     12.76 o
   2   9  14       10.35       -2.77      7.83 o
   3   9  14       13.69        9.18      8.11 o
  -2  -7  15       17.54       24.51     15.19 o
  -1  -7  15       48.53       50.75     18.36 o
   0  -7  15        8.41        1.71      7.61 o
   1  -7  15       23.77       26.53      9.93 o
   2  -7  15       82.22       77.93     14.09 o
  -3  -6  15       77.88      124.77     26.17 o
  -2  -6  15       54.75       49.96     18.03 o
  -1  -6  15        7.43        0.19      9.02 o
   0  -6  15      124.68      164.69     31.56 o
   1  -6  15       26.08       23.86      8.55 o
   2  -6  15       23.49       26.57      9.53 o
   3  -6  15       27.96        8.62      8.19 o
  -3  -5  15      215.69      234.06     22.31 o
  -2  -5  15      253.49      221.84     24.10 o
  -1  -5  15       32.86       31.43     20.76 o
   0  -5  15       69.12       76.09     18.96 o
   1  -5  15        6.04        3.32     11.01 o
   2  -5  15       45.60       63.09     17.98 o
   3  -5  15      206.29      201.20     35.79 o
   4  -5  15      106.79      122.73     20.51 o
  -4  -4  15       63.28       73.69     20.35 o
  -3  -4  15       63.40       67.81     12.98 o
  -2  -4  15      144.80      120.69     15.72 o
  -1  -4  15      137.22      139.45     12.34 o
   0  -4  15       21.87       17.49      7.71 o
   1  -4  15      172.05      207.71     20.17 o
   2  -4  15      334.61      326.60     26.34 o
   3  -4  15       53.78       78.35     12.01 o
   4  -4  15      121.21      130.59     13.72 o
  -4  -3  15      192.19      197.05     30.06 o
  -3  -3  15       37.11       33.84      9.28 o
  -2  -3  15      212.95      229.22     14.32 o
  -1  -3  15      194.77      190.75     22.02 o
   0  -3  15      150.59      153.48     14.33 o
   1  -3  15       48.36       39.01      8.54 o
   2  -3  15       69.92       72.14     11.11 o
   3  -3  15       35.77       31.78      9.07 o
   4  -3  15       76.27       78.36      9.79 o
   5  -3  15       28.95       18.70     12.64 o
  -5  -2  15       11.55        3.34     11.09 o
  -4  -2  15      130.96      174.07     27.41 o
  -3  -2  15       20.01       10.82      5.49 o
  -2  -2  15       67.27       62.46      7.52 o
  -1  -2  15      461.12      481.64     16.57 o
   0  -2  15      262.61      279.25     13.60 o
   1  -2  15      537.41      532.19     23.09 o
   2  -2  15      817.50      887.70     30.16 o
   3  -2  15        7.63        6.69      3.83 o
   4  -2  15      150.02      153.08     17.65 o
   5  -2  15       76.70       86.11     14.79 o
   6  -2  15        8.66       10.40      9.01 o
  -5  -1  15       25.91       42.13     16.63 o
  -4  -1  15       60.45       72.28     11.61 o
  -3  -1  15       62.05       47.13      6.90 o
  -2  -1  15      366.60      383.25     14.63 o
  -1  -1  15       44.69       46.85      6.15 o
   0  -1  15       50.19       41.64      6.13 o
   1  -1  15      162.83      135.84      8.72 o
   2  -1  15      241.64      247.11     12.38 o
   3  -1  15      192.55      191.16      9.16 o
   4  -1  15       45.90       47.51     11.19 o
   5  -1  15      223.55      213.87     16.86 o
   6  -1  15      238.04      232.39     24.12 o
  -5   0  15      172.49      152.82     26.75 o
  -4   0  15       26.44       21.55      7.29 o
  -3   0  15      142.27      154.53     10.45 o
  -2   0  15       39.11       25.70      4.81 o
  -1   0  15      370.02      366.87     19.49 o
   0   0  15      164.22      163.52     10.88 o
   1   0  15      690.79      683.69     17.74 o
   2   0  15      662.42      653.41     16.58 o
   3   0  15       26.29       19.83      6.02 o
   4   0  15       30.17       15.52      5.74 o
   5   0  15        0.43        0.74      4.74 o
   6   0  15       20.88       23.43      9.06 o
  -6   1  15        8.86        0.06     10.46 o
  -5   1  15       40.23       18.15      7.98 o
  -4   1  15       24.70       30.74      8.32 o
  -3   1  15      129.05      129.42     10.40 o
  -2   1  15      346.63      346.55     14.50 o
  -1   1  15       88.23       76.00      8.25 o
   0   1  15       21.29       15.71      5.21 o
   1   1  15      166.59      157.77      8.21 o
   2   1  15       93.69       91.65     11.65 o
   3   1  15      469.37      488.19     20.42 o
   4   1  15      390.18      369.47     18.76 o
   5   1  15      184.19      215.04     16.23 o
   6   1  15      117.83      117.47     16.88 o
  -6   2  15      106.54      116.79     21.08 o
  -5   2  15      285.71      285.38     20.70 o
  -4   2  15       19.55       17.89      7.01 o
  -3   2  15       97.64       94.82      9.11 o
  -2   2  15       11.86       13.82      4.18 o
  -1   2  15       43.37       38.27      5.95 o
   0   2  15     1983.80     1949.10     37.92 o
   1   2  15      238.28      218.31     13.80 o
   2   2  15       26.06       13.90      5.08 o
   3   2  15      206.27      187.63     13.68 o
   4   2  15      168.83      148.25     13.01 o
   5   2  15       30.41       23.12      6.78 o
   6   2  15       53.35       46.94     13.56 o
  -6   3  15       12.05       21.14     11.89 o
  -5   3  15      103.07       84.72     12.78 o
  -4   3  15        1.33       -1.16      4.49 o
  -3   3  15      143.80      148.22     10.75 o
  -2   3  15       44.31       38.40      6.67 o
  -1   3  15      442.66      473.38     28.80 o
   0   3  15      148.68      160.11     15.34 o
   1   3  15      116.28      116.12     15.04 o
   2   3  15       17.10       16.42      5.12 o
   3   3  15       81.12       75.24      9.37 o
   4   3  15      263.31      241.50     17.69 o
   5   3  15       76.46       55.41     12.91 o
   6   3  15       70.49       51.11     15.46 o
  -6   4  15       35.14       39.23     14.06 o
  -5   4  15      106.72       99.06     14.16 o
  -4   4  15       19.16       11.81      8.35 o
  -3   4  15       57.03       62.95     12.69 o
  -2   4  15      105.59      107.69     13.12 o
  -1   4  15      218.02      233.72     16.57 o
   0   4  15       72.71       56.23     18.43 o
   1   4  15      430.32      463.31     23.69 o
   2   4  15      157.73      174.95     13.37 o
   3   4  15      131.88      138.43     12.32 o
   4   4  15       65.66       52.63      9.90 o
   5   4  15       42.88       32.21      8.91 o
   6   4  15       30.43       27.85      8.99 o
  -5   5  15      218.34      230.31     24.65 o
  -4   5  15       83.56       77.11     14.79 o
  -3   5  15       11.87       10.32      7.33 o
  -2   5  15       37.51       38.08      8.05 o
  -1   5  15       43.13       41.82     13.78 o
   0   5  15       40.54       57.64     14.53 o
   1   5  15       84.14       91.01     15.91 o
   2   5  15      139.03      152.54     14.84 o
   3   5  15       14.47       11.38      5.77 o
   4   5  15      112.97      131.61     21.02 o
   5   5  15      104.78      137.06     14.80 o
   6   5  15       25.83       24.13      9.43 o
  -5   6  15       32.40       24.21     11.92 o
  -4   6  15       17.14       11.89      9.63 o
  -3   6  15      137.54      163.62     15.27 o
  -2   6  15        7.26        2.96      8.90 o
  -1   6  15      198.03      214.95     27.17 o
   0   6  15       16.58       15.99      9.07 o
   1   6  15      110.07      119.80     18.75 o
   2   6  15       48.26       35.55     10.63 o
   3   6  15        2.42        4.38      5.31 o
   4   6  15      169.68      200.92     36.30 o
   5   6  15       61.25       70.68     11.02 o
  -4   7  15      141.26      170.95     17.07 o
  -2   7  15       10.11       11.92     10.89 o
  -1   7  15       14.74       23.99     11.92 o
   0   7  15       32.40       28.80     12.08 o
   1   7  15       12.15        7.44      7.83 o
   2   7  15       10.65        0.45      5.81 o
   3   7  15      130.89      149.89     15.69 o
   4   7  15        8.21        7.37      6.10 o
   5   7  15       74.69       99.52     11.58 o
  -2   8  15       15.13        7.10     11.70 o
  -1   8  15      203.23      270.97     32.53 o
   0   8  15      106.63      137.84     23.24 o
   1   8  15      177.38      215.04     25.83 o
   2   8  15       53.93       56.48     14.47 o
   3   8  15        8.33        3.15      7.27 o
   4   8  15       21.36       27.72      8.50 o
  -2   9  15       10.62       24.18     15.35 o
  -1   9  15       60.92       62.90     19.20 o
   0   9  15       90.35       86.53     20.33 o
   1   9  15       68.13      108.49     21.11 o
   2   9  15       20.15       33.94     12.86 o
  -1  -7  16       64.24       90.21     24.92 o
   0  -7  16       43.98       34.24     11.40 o
   1  -7  16       67.28       60.75     19.71 o
  -3  -6  16       13.87       10.63     12.11 o
  -2  -6  16       18.69       22.69     14.88 o
  -1  -6  16       33.98       40.77     15.85 o
   0  -6  16       58.72       57.26     12.40 o
   1  -6  16       31.26       18.38      9.13 o
   2  -6  16       82.18      100.72     15.48 o
   3  -6  16      201.02      184.40     19.72 o
  -3  -5  16       13.78       17.02     13.66 o
  -2  -5  16        4.39        0.96      6.74 o
  -1  -5  16       35.87       40.79      8.51 o
   0  -5  16       41.22       32.45      9.87 o
   1  -5  16       58.33       66.90     12.06 o
   2  -5  16       16.02        8.43      6.99 o
   3  -5  16       16.37       19.64      8.86 o
   4  -5  16        7.41       22.93      9.40 o
  -3  -4  16       75.90       93.22     15.52 o
  -2  -4  16       62.22       67.26     13.04 o
  -1  -4  16      124.53      115.65     17.03 o
   0  -4  16      122.54      129.34     19.12 o
   1  -4  16       54.92       31.66      8.39 o
   2  -4  16      346.85      349.15     23.97 o
   3  -4  16      271.92      278.71     38.22 o
   4  -4  16       27.98       15.03      7.63 o
  -4  -3  16       28.41       15.91     14.10 o
  -3  -3  16      238.10      256.67     21.80 o
  -2  -3  16      174.20      193.83     13.96 o
  -1  -3  16        8.11       10.81      5.10 o
   0  -3  16       53.73       52.91     32.47 o
   1  -3  16      286.88      302.52     20.53 o
   2  -3  16       38.36       32.21     16.70 o
   3  -3  16      182.01      176.88     14.95 o
   4  -3  16        8.12        6.67      5.41 o
  -4  -2  16       92.67       89.84     21.91 o
  -3  -2  16      127.89      148.58     21.34 o
  -2  -2  16       15.77        8.97      4.50 o
  -1  -2  16       41.49       26.18      8.81 o
   0  -2  16      334.01      327.48     18.77 o
   1  -2  16      208.23      197.57     15.38 o
   2  -2  16       67.38       70.70     10.46 o
   3  -2  16      118.33      116.36     10.13 o
   4  -2  16       47.12       45.09      8.79 o
   5  -2  16        7.28        3.83      5.98 o
  -5  -1  16       47.05       48.74     18.36 o
  -4  -1  16       71.97       73.13     11.94 o
  -3  -1  16       26.18       23.89      6.20 o
  -2  -1  16      839.98      849.84     35.15 o
  -1  -1  16       89.01       74.29     10.22 o
   0  -1  16      122.03      131.59     12.52 o
   1  -1  16      278.95      305.41     14.67 o
   2  -1  16       51.91       48.24      6.13 o
   3  -1  16      190.82      200.45     15.17 o
   4  -1  16      153.09      174.30     18.21 o
   5  -1  16       27.97       24.62      7.53 o
   6  -1  16       42.24       44.07     12.25 o
  -5   0  16      160.74      149.45     16.88 o
  -4   0  16        0.84        5.71      6.25 o
  -3   0  16      100.47       99.35     10.16 o
  -2   0  16      151.01      156.64     21.33 o
  -1   0  16       10.51        5.02      4.26 o
   0   0  16      295.65      270.29     15.08 o
   1   0  16      740.85      746.96     19.10 o
   2   0  16      133.25      134.30      8.06 o
   3   0  16        7.87        9.35      4.98 o
   4   0  16      370.53      403.70     19.88 o
   5   0  16      394.72      339.20     20.68 o
   6   0  16       16.17       10.46      7.96 o
  -6   1  16       26.66       32.30     13.78 o
  -5   1  16        0.42        9.61      7.26 o
  -4   1  16      393.93      382.49     21.29 o
  -3   1  16       38.25       43.58      7.07 o
  -2   1  16      182.89      192.84     28.83 o
  -1   1  16      295.42      290.91     16.52 o
   0   1  16      394.07      404.53     15.75 o
   1   1  16       11.45        7.98      3.26 o
   2   1  16        6.49        7.95      4.51 o
   3   1  16       84.54       87.81     13.09 o
   4   1  16      100.32      102.21     11.86 o
   5   1  16        4.53        2.69      4.79 o
   6   1  16       83.68       80.05     14.61 o
  -6   2  16       13.50        4.60     11.10 o
  -5   2  16      160.52      159.31     37.92 o
  -4   2  16       30.06       30.01      8.37 o
  -3   2  16       51.36       60.36     11.45 o
  -2   2  16       71.01       76.04     10.13 o
  -1   2  16      298.82      281.27     13.85 o
   0   2  16      670.12      626.75     24.66 o
   1   2  16        8.83        3.39      3.64 o
   2   2  16      427.60      391.05     18.24 o
   3   2  16       79.30       94.03     14.30 o
   4   2  16       37.87       39.77      7.57 o
   5   2  16      313.95      362.65     34.85 o
   6   2  16        0.87        0.14      5.79 o
  -6   3  16       61.56       85.36     19.66 o
  -5   3  16       19.15        9.09      6.98 o
  -4   3  16      229.78      221.46     22.76 o
  -3   3  16       92.11       95.28     11.73 o
  -2   3  16       30.03       28.27      6.75 o
  -1   3  16        6.56        6.64      3.79 o
   0   3  16      134.62      164.48     16.16 o
[truncated: 35,529 more chars]
